# Supplementary material for: Trans-ethnic gut microbiota signatures of type 2 diabetes in Denmark and India
Source: Genome Med. 2021 Mar 3;13:37. doi: 10.1186/s13073-021-00856-4 (PMC7931542; doi:10.1186/s13073-021-00856-4)
Supplement: Supplementary file 3 — Additional file 3. Twelve supporting Tables. A table caption for each is given within the file (Format: Excel Spreadsheet). [file 13073_2021_856_MOESM3_ESM.xlsx]

## Sheet: 1. Baseline characteristics
Table S1. Baseline characteristics of the study participants. Data is presented as number of individuals (%) or median (25th centile; 75th centile) in each group. For continous variables, a Kruskal-Wallis test was used to test for difference across all four groups and the results is reported as the omnibus p-value. A Wilcoxon ransk-sum test was used to test pairwise differences between groups and…
	Denmark			India			Denmark vs India
	T2D	NG	p	T2D	NG	p	Omnibus	T2DDK vs T2DIN	T2DDK vs NGIN	NGDK vs T2DIN	NGDK vs NGIN
N (% women)	141 (30%)	138 (65%)	<0.001	157 (50%)	137 (54%)	0.53	<0.001	0.001	<0.001	0.015	0.092
Age, y	63 (58;68)	51 (46;58)	<0.001	51 (45;56)	48 (43;56)	0.1	<0.001	<0.001	<0.001	0.22	0.006
Anthropometrics
Weight, kg	88.9 (78.4;102.0)	78.7 (70.4;86.2)	<0.001	68.8 (60.3;77.5)	67.3 (57.7;78.7)	0.39	<0.001	<0.001	<0.001	<0.001	<0.001
BMI, kg/m2	29.3 (26.3;32.9)	26.5 (23.5;29.7)	<0.001	27.1 (24.4;30.0)	26.4 (23.6;28.9)	0.06	<0.001	<0.001	<0.001	0.2	0.49
Waist, cm	104 (97;114)	91 (83;99)	<0.001	94 (86;101)	89 (82;96)	<0.001	<0.001	<0.001	<0.001	0.067	0.11
Hip, cm	104 (99;110)	102 (96.2;109)	0.18	99 (93;106)	99.0 (92;105)	0.36	<0.001	<0.001	<0.001	0.006	<0.001
WHR	1.01 (0.94;1.06)	0.89 (0.81;0.95)	<0.001	0.94 (0.89;0.99)	0.90 (0.84;0.96)	<0.001	<0.001	<0.001	<0.001	<0.001	0.24
Body fat, %	32.0 (27.0;39.0)	32.0 (26.1;39.9)	0.88	31.2 (25.4;38.6)	30.3 (23.9;35.9)	0.43	0.18	0.67	0.2	0.65	0.2
Blood pressure
Systolic, mmHg	136 (128;147)	128 (118;141)	<0.001	126 (117;136)	120 (108;132)	0.005	<0.001	<0.001	<0.001	0.19	<0.001
Diastolic, mmHg	82 (73;88)	80 (73;87)	0.52	80.0 (72;85)	78.0 (70;85)	0.36	0.11	0.38	0.1	0.7	0.29
Glycaemia
HbA1c, %	6.3 (6.0;6.9)	5.2 (5.0;5.3)	<0.001	7.0 (6.4;9.0)	5.5 (5.2;5.7)	<0.001	<0.001	<0.001	<0.001	<0.001	<0.001
HbA1c, mmol/mol	45 (42;52)	33 (31;34)	<0.001	53 (46;75)	37 (33;39)	<0.001	<0.001	<0.001	<0.001	<0.001	<0.001
Lipids
Cholesterol, mmol/L	4.8 (3.8;5.5)	5.50 (4.9;6.1)	<0.001	4.9 (4.1;5.4)	4.6 (4.1;5.2)	0.34	<0.001	0.82	0.82	<0.001	<0.001
LDL-C, mmol/L	2.5 (1.9;3.3)	3.4 (2.9;4.0)	<0.001	3.0 (2.3;3.5)	2.9 (2.5;3.4)	0.89	<0.001	0.02	0.009	<0.001	<0.001
HDL-C, mmol/L	1.20 (1.01;1.45)	1.46 (1.17;1.80)	<0.001	1.00 (0.90;1.10)	1.10 (0.90;1.20)	0.001	<0.001	<0.001	<0.001	<0.001	<0.001
VLDL-C, mmol/L	0.70 (0.48;0.90)	0.50 (0.30;0.70)	<0.001	0.70 (0.50;1.00)	0.50 (0.40;0.70)	<0.001	<0.001	0.36	<0.001	<0.001	0.26
Triglyceride, mmol/L	1.67 (1.00;2.21)	1.02 (0.76;1.53)	<0.001	1.63 (1.21;2.26)	1.21 (0.90;1.66)	<0.001	<0.001	0.35	<0.001	<0.001	0.1
Inflammation
hsCRP (mg/L)	2.56 (1.52;5.00)	1.76 (1.12;3.04)	<0.001	4.40 (2.00;9.04)	2.70 (1.33;6.17)	0.003	<0.001	<0.001	0.61	<0.001	<0.001
MCP1 (pg/mL)	1317 (1066;1712)	1238 (955;1622)	0.21	720 (404;1193)	839 (408;1254)	0.21	<0.001	<0.001	<0.001	<0.001	<0.001
IL10 (pg/mL)	5.32 (2.47;12.1)	6.13 (3.00;12.0)	0.63	5.20 (3.09;8.96)	5.13 (2.55;8.41)	0.63	0.24	0.63	0.43	0.43
IL13 (pg/mL)	2.56 (1.00;7.03)	2.21 (0.85;6.94)	0.79	1.33 (0.58;2.09)	1.30 (0.63;2.00)	0.99	<0.001	<0.001	<0.001	<0.001	0.31
IL17A (pg/mL)	6.49 (3.52;11.2)	7.12 (4.47;13.0)	0.28	5.11 (2.82;8.64)	4.64 (2.71;8.71)	0.4	<0.001	0.037	0.008	0.002	<0.001
IL1𝛽 (pg/mL)	0.77 (0.41;1.56)	0.66 (0.44;1.41)	0.53	1.11 (0.72;1.52)	1.04 (0.71;1.53)	0.53	<0.001	0.001	0.011	<0.001	0.001
IL23 (pg/mL)	203 (86.2;344)	163 (76.5;302)	0.44	223 (122;444)	201 (114;373)	0.31	0.01	0.056	0.31	0.011	0.108
IL6 (pg/mL)	2.26 (1.19;4.04)	1.45 (0.78;2.41)	<0.001	2.49 (1.52;3.56)	2.26 (1.43;2.99)	0.21	<0.001	0.57	0.57	<0.001	<0.001
TNF𝛼 (pg/mL)	3.99 (2.98;5.02)	2.80 (2.22;3.89)	<0.001	5.58 (4.10;7.14)	5.15 (3.91;7.21)	0.54	<0.001	<0.001	<0.001	<0.001	<0.001
LBP (µg/mL)	12.9 (9.16;17.1)	11.2 (8.18;15.2)	0.03	17.1 (11.7;23.5)	16.7 (13.5;21.9)	0.85	<0.001	<0.001	<0.001	<0.001	<0.001
IAP (µg/mL)	0.44 (0.31;0.67)	0.32 (0.23;0.44)	<0.001	0.37 (0.26;0.55)	0.36 (0.20;0.52)	0.24	<0.001	0.033	0.003	0.019	0.3
Lifestyle
Smoking, n			0.61			0.093	<0.001	<0.001	<0.001	<0.001	<0.001
Current	24 (17%)	19 (14%)		4 (2%)	11 (8%)
Never	52 (37%)	58 (42%)		150 (96%)	121 (89%)
Previous	64 (46%)	60 (44%)		3 (2%)	4 (3%)
Antidiabetic medication
Any antidiabetic drug, n	88 (62%)	0 (0%)		90 (57%)	0 (0%)			0.44
Metformin, n	80 (57%)	0 (0%)		86 (55%)	0 (0%)			0.82
SU, n	8 (6%)	0 (0%)		53 (34%)	0 (0%)			<0.001
DPP4i, n	11 (8%)	0 (0%)		2 (1%)	0 (0%)			0.02
Insulin, n	11 (8%)	0 (0%)		0 (0%)	0 (0%)			0.002
GLP-1RA, n	14 (10%)	0 (0%)		0 (0%)	0 (0%)			<0.001
Lipid-lowering medication
Statins, n	81 (57%)	5 (4%)	<0.001	21 (13%)	6 (3%)	0.004	<0.001	<0.001	<0.001	0.007	1
Antihypertensive medication
Any antihypertensive drug, n	79 (56%)	14 (10%)	<0.001	19 (12%)	8 (6%)	0.14	<0.001	<0.001	<0.001	0.73	0.33

## Sheet: 2a. Families - DK vs IN
Table S2a. Families that are differentially abundant between Danes and Indians. padj - FDR-adjusted P-value; sig. - significance level, *** - P < 0.001, ** - P < 0.01, * - P < 0.05; dir - direction of enrichment; log2FC - log2 of fold change.
Taxon	Phylum	Family	log2FC	padj	sig	dir
u__299879	Firmicutes	Leuconostocaceae	-6.54777	7.09362e-81	***	IN
u__1121530	Firmicutes	Lactobacillaceae	-5.5241	4.00139e-108	***	IN
u__568984	Proteobacteria	Burkholderiaceae	-4.49896	2.20482e-16	***	IN
u__588929	Bacteroidetes	Prevotellaceae	-2.05721	3.80338e-22	***	IN
u__368175	Actinobacteria	Coriobacteriaceae	-1.96047	1.75873e-75	***	IN
u__967275	Proteobacteria	Xanthomonadaceae	-1.86644	0.0374335	*	IN
u__949789	Firmicutes	Planococcaceae	-1.75342	2.29116e-07	***	IN
u__526682	Actinobacteria	Actinomycetaceae	-1.74595	4.5933e-12	***	IN
u__196604	Firmicutes	Erysipelotrichaceae	-1.58491	9.38189e-43	***	IN
u__338381	Bacteroidetes	[Paraprevotellaceae]	-1.43349	4.48236e-09	***	IN
u__780650	Firmicutes	Clostridiaceae	-1.41972	3.38604e-28	***	IN
u__817140	Firmicutes	Veillonellaceae	-1.3751	2.09498e-25	***	IN
u__235262	Actinobacteria	Bifidobacteriaceae	-1.02494	0.007238	**	IN
u__331417	Firmicutes	[Mogibacteriaceae]	-0.988106	5.33993e-13	***	IN
u__708680	Firmicutes	Lachnospiraceae	-0.823013	1.2993e-26	***	IN
u__851865	Firmicutes	Ruminococcaceae	0.425042	3.23655e-09	***	DK
u__337403	Firmicutes	NA	0.691041	8.49501e-20	***	DK
u__188851	Bacteroidetes	S24-7	0.862895	0.00665581	**	DK
u__7369	Proteobacteria	Oxalobacteraceae	1.79562	8.64872e-08	***	DK
u__215331	Firmicutes	Peptococcaceae	1.87231	8.86317e-08	***	DK
u__327598	Firmicutes	Christensenellaceae	1.8782	3.12489e-16	***	DK
u__589277	Bacteroidetes	Bacteroidaceae	1.89003	7.61806e-27	***	DK
u__836693	Firmicutes	NA	2.05815	5.31839e-07	***	DK
u__4453773	Proteobacteria	Desulfovibrionaceae	2.53726	1.23977e-39	***	DK
u__3579707	Bacteroidetes	[Odoribacteraceae]	2.96958	2.93429e-71	***	DK
u__585914	Bacteroidetes	Porphyromonadaceae	2.9965	2.08286e-79	***	DK
u__190975	Bacteroidetes	[Barnesiellaceae]	3.46906	1.42634e-45	***	DK
u__4299126	Proteobacteria	NA	3.51142	6.71836e-20	***	DK
u__278795	Actinobacteria	Nocardiaceae	3.57097	5.57523e-40	***	DK
u__357046	Bacteroidetes	Rikenellaceae	3.80036	4.10048e-109	***	DK
u__593043	Verrucomicrobia	Verrucomicrobiaceae	3.96552	7.63286e-39	***	DK

## Sheet: 2b. Genera - DK vs IN
Table S2b. Genera that are differentially abundant between Danes and Indians. padj - FDR-adjusted P-value; sig. - significance level, *** - P < 0.001, ** - P < 0.01, * - P < 0.05; dir - direction of enrichment; log2FC - log2 of fold change.
Taxon	Phylum	Family	Genus	log2FC	padj	sig	dir
u__189899	Firmicutes	Ruminococcaceae	Negativibacillus	6.77217	1.13318e-140	***	DK
u__183480	Bacteroidetes	Rikenellaceae	Alistipes	3.90465	2.45696e-118	***	DK
u__585914	Bacteroidetes	Tannerellaceae	Parabacteroides	3.29622	5.8238e-106	***	DK
u__844006	Firmicutes	Ruminococcaceae	Angelakisella	3.76438	2.23764e-82	***	DK
u__199543	Firmicutes	Ruminococcaceae	DTU089	4.73846	3.77352e-81	***	DK
u__356187	Firmicutes	Ruminococcaceae	Oscillospira	5.34208	1.86251e-80	***	DK
u__585227	Firmicutes	Ruminococcaceae	Oscillibacter	3.20695	2.77567e-72	***	DK
u__340170	Firmicutes	Ruminococcaceae	Ruminiclostridium_5	2.41333	3.27807e-69	***	DK
u__850905	Bacteroidetes	Barnesiellaceae	Coprobacter	4.99694	3.94118e-68	***	DK
u__315223	Firmicutes	Ruminococcaceae	Anaerotruncus	4.16154	5.03298e-63	***	DK
u__3579707	Bacteroidetes	Marinifilaceae	Odoribacter	3.29345	2.7684e-62	***	DK
u__367215	Firmicutes	Erysipelotrichaceae	Holdemania	3.1975	1.44659e-55	***	DK
u__denovo16907	Firmicutes	Lachnospiraceae	Eisenbergiella	4.76836	4.62441e-51	***	DK
u__4095596	Proteobacteria	Burkholderiaceae	Parasutterella	4.06336	1.14409e-50	***	DK
u__322258	Firmicutes	Ruminococcaceae	Ruminiclostridium_9	2.19373	2.80369e-50	***	DK
u__301325	Firmicutes	Ruminococcaceae	Ruminococcaceae_NK4A214_group	2.56461	6.3218e-49	***	DK
u__848615	Firmicutes	Lachnospiraceae	Lachnospiraceae_UCG-010	2.22389	7.12772e-43	***	DK
u__335550	Firmicutes	Ruminococcaceae	Flavonifractor	2.66849	2.12002e-42	***	DK
u__278795	Actinobacteria	Nocardiaceae	Rhodococcus	3.57506	1.56992e-41	***	DK
u__589277	Bacteroidetes	Bacteroidaceae	Bacteroides	2.24127	1.56992e-41	***	DK
u__309720	Firmicutes	Ruminococcaceae	UBA1819	2.60749	1.00353e-38	***	DK
u__190975	Bacteroidetes	Barnesiellaceae	Barnesiella	3.47677	2.01706e-37	***	DK
u__556835	Firmicutes	Acidaminococcaceae	Phascolarctobacterium	3.85505	3.34629e-37	***	DK
u__337403	Firmicutes	Christensenellaceae	Christensenellaceae_R-7_group	2.35149	6.46798e-37	***	DK
u__212481	Firmicutes	Lachnospiraceae	Lachnoclostridium	1.46001	5.08312e-36	***	DK
u__208479	Bacteroidetes	Marinifilaceae	Butyricimonas	2.82747	1.1407e-35	***	DK
u__359872	Proteobacteria	Desulfovibrionaceae	Bilophila	2.55279	3.43021e-35	***	DK
u__593043	Verrucomicrobia	Akkermansiaceae	Akkermansia	3.75221	7.92837e-34	***	DK
u__845444	Firmicutes	Ruminococcaceae	Anaerofilum	3.16203	1.06816e-30	***	DK
u__846464	Firmicutes	Ruminococcaceae	GCA-900066225	2.02894	9.78424e-25	***	DK
u__360329	Firmicutes	Lachnospiraceae	Lachnospiraceae_NK4A136_group	1.46783	2.30021e-23	***	DK
u__369555	Firmicutes	Ruminococcaceae	Ruminiclostridium_6	2.56464	6.8767e-23	***	DK
u__230421	Firmicutes	Ruminococcaceae	Phocea	3.03256	1.50118e-21	***	DK
u__362450	Firmicutes	Ruminococcaceae	Ruminococcaceae_UCG-014	1.91479	4.4522e-18	***	DK
u__367213	Firmicutes	Ruminococcaceae	Subdoligranulum	0.962533	2.50172e-17	***	DK
u__1820513	Proteobacteria	Burkholderiaceae	Sutterella	1.54366	1.34367e-16	***	DK
u__353155	Firmicutes	Ruminococcaceae	Ruminococcaceae_UCG-002	1.27182	3.21798e-16	***	DK
u__165118	Bacteroidetes	Prevotellaceae	Paraprevotella	2.60255	7.09933e-16	***	DK
u__335097	Firmicutes	Ruminococcaceae	Ruminococcaceae_UCG-003	1.21889	1.83146e-13	***	DK
u__631764	Actinobacteria	Eggerthellaceae	Adlercreutzia	2.16731	2.11189e-13	***	DK
u__362470	Firmicutes	Erysipelotrichaceae	Merdibacter	3.18098	2.25851e-12	***	DK
u__366633	Firmicutes	Ruminococcaceae	Ruminococcaceae_UCG-005	1.07721	6.09525e-11	***	DK
u__4453773	Proteobacteria	Desulfovibrionaceae	Desulfovibrio	2.4342	8.76172e-11	***	DK
u__240271	Firmicutes	Ruminococcaceae	Pseudoflavonifractor	2.4467	1.52216e-10	***	DK
u__7369	Proteobacteria	Burkholderiaceae	Oxalobacter	2.07727	3.15147e-09	***	DK
u__357261	Firmicutes	Ruminococcaceae	Ruminococcus_1	0.797783	1.08952e-06	***	DK
u__564320	Firmicutes	Ruminococcaceae	Ruminococcaceae_UCG-011	2.42775	7.32293e-06	***	DK
u__580008	Firmicutes	Erysipelotrichaceae	Erysipelotrichaceae_UCG-003	0.993344	5.58087e-05	***	DK
u__299441	Firmicutes	Ruminococcaceae	Ruminococcaceae_UCG-010	0.848198	0.000277461	***	DK
u__187099	Firmicutes	Lachnospiraceae	Lachnospiraceae_UCG-001	0.760771	0.000278199	***	DK
u__186521	Firmicutes	Lachnospiraceae	Hungatella	1.94739	0.00037875	***	DK
u__denovo32530	Firmicutes	Ruminococcaceae	Ruminiclostridium	2.1981	0.000537218	***	DK
u__851865	Firmicutes	Ruminococcaceae	Faecalibacterium	0.293651	0.00323658	**	DK
u__denovo169342	Firmicutes	Ruminococcaceae	Ruminococcaceae_UCG-007	1.79725	0.00413601	**	DK
u__329205	Firmicutes	Lachnospiraceae	Lachnospiraceae_UCG-004	0.396552	0.0061313	**	DK
u__112842	Bacteroidetes	Marinifilaceae	Sanguibacteroides	2.42144	0.00791608	**	DK
u__215331	Firmicutes	Peptococcaceae	Peptococcus	1.64902	0.0105058	*	DK
u__369486	Firmicutes	Lachnospiraceae	Lachnospira	0.33562	0.0137816	*	DK
u__552235	Firmicutes	Christensenellaceae	Catabacter	1.08461	0.017989	*	DK
u__1105814	Proteobacteria	Xanthobacteraceae	Bradyrhizobium	1.09355	0.0465137	*	DK
u__1121530	Firmicutes	Lactobacillaceae	Lactobacillus	-5.32412	1.98335e-103	***	IN
u__369227	Firmicutes	Lachnospiraceae	Dorea	-2.1679	2.5316e-93	***	IN
u__4432463	Actinobacteria	Atopobiaceae	Olsenella	-5.31567	4.96821e-93	***	IN
u__299879	Firmicutes	Leuconostocaceae	Weissella	-6.35929	2.56812e-75	***	IN
u__558264	Proteobacteria	Burkholderiaceae	Achromobacter	-7.19787	7.55805e-71	***	IN
u__336890	Firmicutes	Ruminococcaceae	Ruminococcaceae_UCG-008	-5.15608	2.21522e-63	***	IN
u__185594	Firmicutes	Lachnospiraceae	Marvinbryantia	-2.05429	2.62557e-46	***	IN
u__196604	Firmicutes	Erysipelotrichaceae	Catenibacterium	-3.50665	5.68481e-32	***	IN
u__817140	Firmicutes	Veillonellaceae	Megasphaera	-3.71926	1.06816e-30	***	IN
u__4328026	Actinobacteria	Atopobiaceae	Libanicoccus	-4.19741	4.85368e-29	***	IN
u__368175	Actinobacteria	Coriobacteriaceae	Collinsella	-1.6137	1.353e-28	***	IN
u__364092	Firmicutes	Lachnospiraceae	Agathobacter	-1.43822	9.19483e-27	***	IN
u__555945	Firmicutes	Peptostreptococcaceae	Romboutsia	-2.38908	2.67233e-24	***	IN
u__369182	Firmicutes	Lachnospiraceae	Lachnospiraceae_FCS020_group	-1.3893	2.31496e-23	***	IN
u__183104	Actinobacteria	Eggerthellaceae	Senegalimassilia	-1.97189	2.86162e-23	***	IN
u__752354	Firmicutes	Lachnospiraceae	Coprococcus_1	-1.26472	4.20401e-19	***	IN
u__13811	Firmicutes	Veillonellaceae	Mitsuokella	-2.96425	2.76927e-18	***	IN
u__568984	Proteobacteria	Burkholderiaceae	Burkholderia-Caballeronia-Paraburkholderia	-4.53344	7.74691e-16	***	IN
u__299770	Bacteroidetes	Prevotellaceae	Prevotella_2	-2.99979	1.79224e-15	***	IN
u__588929	Bacteroidetes	Prevotellaceae	Prevotella_9	-1.79231	2.22234e-13	***	IN
u__254846	Firmicutes	Lachnospiraceae	Oribacterium	-5.48607	1.956e-11	***	IN
u__526682	Actinobacteria	Actinomycetaceae	Actinomyces	-1.60497	4.90703e-10	***	IN
u__195871	Firmicutes	Erysipelotrichaceae	Solobacterium	-3.24054	5.91666e-10	***	IN
u__524884	Firmicutes	Erysipelotrichaceae	Holdemanella	-1.39825	4.07485e-08	***	IN
u__338381	Bacteroidetes	Prevotellaceae	Alloprevotella	-1.97576	1.62964e-07	***	IN
u__509416	Firmicutes	Lachnospiraceae	Anaerostipes	-0.779838	3.58894e-07	***	IN
u__949789	Firmicutes	Carnobacteriaceae	Granulicatella	-1.76558	5.48646e-07	***	IN
u__363400	Firmicutes	Lachnospiraceae	Fusicatenibacter	-0.536542	0.00015224	***	IN
u__708680	Firmicutes	Lachnospiraceae	Roseburia	-0.37771	0.000398168	***	IN
u__denovo281735	Firmicutes	Veillonellaceae	Anaeroglobus	-1.86442	0.00137335	**	IN
u__denovo22265	Proteobacteria	Burkholderiaceae	Kerstersia	-2.21048	0.00311147	**	IN
u__1105343	Firmicutes	Ruminococcaceae	Ruminococcaceae_UCG-013	-0.488279	0.00911225	**	IN
u__denovo444	Actinobacteria	Eggerthellaceae	CHKCI002	-2.42201	0.0276849	*	IN
u__235262	Actinobacteria	Bifidobacteriaceae	Bifidobacterium	-0.85058	0.030909	*	IN
u__712677	Firmicutes	Peptostreptococcaceae	Terrisporobacter	-0.689411	0.030909	*	IN
u__185961	Firmicutes	Lachnospiraceae	Howardella	-0.669952	0.0402637	*	IN
u__1108706	Proteobacteria	Enterobacteriaceae	Serratia	-2.09709	0.0429624	*	IN

## Sheet: 2c. OTUs - DK vs IN
Table S2c. OTUs that are differentially abundant between Danes and Indians. padj - FDR-adjusted P-value; sig. - significance level, *** - P < 0.001, ** - P < 0.01, * - P < 0.05; dir - direction of enrichment; log2FC - log2 of fold change; prev_IN - prevalence in percentage in Indian substudy; prev_DK - prevalence in percentage in Danish substudy. OTUs ambiguously mapped to multiple species within…
Taxon	Phylum	Family	Genus	Species	log2FC	padj	sig	dir	prev_IN	prev_DK
u__558264	Proteobacteria	Burkholderiaceae	Achromobacter	insolitus/xylosoxidans	-7.21691	1.86959e-70	***	IN	0	47.6
u__25947	Firmicutes	Acidaminococcaceae	Acidaminococcus	NA	-1.88369	0.000634542	***	IN	9.3	37.1
u__12574	Actinobacteria	Actinomycetaceae	Actinomyces	odontolyticus	-1.57261	6.47464e-06	***	IN	9.7	29.3
u__526682	Actinobacteria	Actinomycetaceae	Actinomyces	odontolyticus	-1.21085	4.19401e-05	***	IN	17.2	34.4
u__198774	Actinobacteria	Eggerthellaceae	Adlercreutzia	NA	0.922041	0.0150078	*	DK	26.9	10.5
u__631764	Actinobacteria	Eggerthellaceae	Adlercreutzia	NA	2.21423	1.2316e-13	***	DK	65.9	26.2
u__denovo133901	Firmicutes	Lachnospiraceae	Agathobacter	NA	-3.3637	2.32433e-27	***	IN	3.6	45.2
u__denovo153673	Firmicutes	Lachnospiraceae	Agathobacter	NA	-2.9874	1.44331e-21	***	IN	7.9	43.5
u__denovo93717	Firmicutes	Lachnospiraceae	Agathobacter	NA	-2.97569	1.74741e-18	***	IN	1.4	39.5
u__denovo18944	Firmicutes	Lachnospiraceae	Agathobacter	NA	-2.89452	1.01632e-32	***	IN	20.8	56.1
u__211935	Firmicutes	Lachnospiraceae	Agathobacter	NA	-2.67994	2.29736e-16	***	IN	27.2	36.4
u__195865	Firmicutes	Lachnospiraceae	Agathobacter	NA	-2.45449	2.95707e-22	***	IN	16.8	51.7
u__196724	Firmicutes	Lachnospiraceae	Agathobacter	NA	-2.43635	3.74714e-20	***	IN	14	43.9
u__denovo186099	Firmicutes	Lachnospiraceae	Agathobacter	NA	-2.42032	5.38851e-21	***	IN	12.9	45.6
u__denovo1329	Firmicutes	Lachnospiraceae	Agathobacter	NA	-2.41964	9.08527e-06	***	IN	2.2	20.7
u__187945	Firmicutes	Lachnospiraceae	Agathobacter	NA	-2.39277	2.31287e-18	***	IN	8.6	42.2
u__212634	Firmicutes	Lachnospiraceae	Agathobacter	NA	-2.38688	1.74543e-42	***	IN	63.4	89.8
u__denovo166575	Firmicutes	Lachnospiraceae	Agathobacter	NA	-2.28269	1.54947e-10	***	IN	3.9	33.3
u__525401	Firmicutes	Lachnospiraceae	Agathobacter	NA	-2.21251	5.82083e-26	***	IN	29.4	63.9
u__denovo255040	Firmicutes	Lachnospiraceae	Agathobacter	NA	-1.90985	0.00036532	***	IN	1.1	21.1
u__192093	Firmicutes	Lachnospiraceae	Agathobacter	NA	-1.84508	1.15145e-08	***	IN	11.8	32.3
u__199301	Firmicutes	Lachnospiraceae	Agathobacter	NA	-1.53626	1.03478e-05	***	IN	10.4	26.9
u__518438	Firmicutes	Lachnospiraceae	Agathobacter	NA	-1.51841	1.13748e-15	***	IN	92.1	93.9
u__denovo99912	Firmicutes	Lachnospiraceae	Agathobacter	NA	-1.50433	0.000591654	***	IN	8.6	21.1
u__197364	Firmicutes	Lachnospiraceae	Agathobacter	NA	-1.42421	6.6641e-13	***	IN	51.6	70.1
u__183224	Firmicutes	Lachnospiraceae	Agathobacter	NA	-1.34713	0.00340425	**	IN	11.1	19
u__364092	Firmicutes	Lachnospiraceae	Agathobacter	NA	-1.31847	7.28207e-14	***	IN	93.5	95.6
u__359149	Firmicutes	Lachnospiraceae	Agathobacter	NA	-1.17093	1.96305e-12	***	IN	76	82.7
u__199279	Firmicutes	Lachnospiraceae	Agathobacter	NA	-1.10168	4.67853e-05	***	IN	27.6	35.4
u__362344	Firmicutes	Lachnospiraceae	Agathobacter	NA	-1.0972	1.01284e-09	***	IN	60.9	69
u__357412	Firmicutes	Lachnospiraceae	Agathobacter	NA	-1.03383	2.1197e-08	***	IN	47	64.6
u__denovo162100	Firmicutes	Lachnospiraceae	Agathobacter	NA	-1.00717	0.00158435	**	IN	16.8	24.8
u__198422	Firmicutes	Lachnospiraceae	Agathobacter	NA	-0.977461	0.00984763	**	IN	21.1	23.5
u__531539	Firmicutes	Lachnospiraceae	Agathobacter	NA	-0.548003	2.30326e-05	***	IN	44.8	48
u__273232	Verrucomicrobia	Akkermansiaceae	Akkermansia	NA	2.02731	1.08739e-06	***	DK	35.1	6.1
u__593043	Verrucomicrobia	Akkermansiaceae	Akkermansia	muciniphila	3.81328	1.36372e-34	***	DK	79.2	20.1
u__4476780	Bacteroidetes	Rikenellaceae	Alistipes	NA	1.59624	1.27771e-05	***	DK	30.8	5.1
u__199534	Bacteroidetes	Rikenellaceae	Alistipes	senegalensis	2.1916	1.0237e-13	***	DK	50.9	29.9
u__4331760	Bacteroidetes	Rikenellaceae	Alistipes	indistinctus	2.28474	6.52442e-11	***	DK	53.8	14.3
u__772282	Bacteroidetes	Rikenellaceae	Alistipes	NA	2.59457	2.84374e-34	***	DK	88.2	52
u__denovo78466	Bacteroidetes	Rikenellaceae	Alistipes	NA	2.86734	5.17049e-08	***	DK	25.1	2.4
u__575041	Bacteroidetes	Rikenellaceae	Alistipes	obesi	3.16	7.35165e-37	***	DK	79.9	30.3
u__183480	Bacteroidetes	Rikenellaceae	Alistipes	putredinis	3.54994	1.7876e-44	***	DK	89.6	39.1
u__953855	Bacteroidetes	Rikenellaceae	Alistipes	finegoldii	4.11001	1.05872e-41	***	DK	71.3	16
u__216599	Bacteroidetes	Rikenellaceae	Alistipes	NA	5.38223	1.08133e-65	***	DK	59.5	4.8
u__357046	Bacteroidetes	Rikenellaceae	Alistipes	finegoldii/onderdonkii	5.7756	1.75435e-101	***	DK	89.6	19.7
u__4336943	Bacteroidetes	Rikenellaceae	Alistipes	inops	6.02945	1.1441e-39	***	DK	41.6	2
u__denovo234215	Bacteroidetes	Prevotellaceae	Alloprevotella	NA	-4.05499	2.87496e-18	***	IN	2.5	33.7
u__denovo238921	Bacteroidetes	Prevotellaceae	Alloprevotella	NA	-3.56263	1.28865e-06	***	IN	0.4	17.3
u__denovo216570	Bacteroidetes	Prevotellaceae	Alloprevotella	NA	-2.92467	0.000575197	***	IN	0	13.6
u__denovo17702	Bacteroidetes	Prevotellaceae	Alloprevotella	NA	-2.72488	0.000128758	***	IN	1.1	16
u__denovo202619	Bacteroidetes	Prevotellaceae	Alloprevotella	NA	-2.40858	0.00447948	**	IN	0.4	12.9
u__179201	Firmicutes	Ruminococcaceae	Anaerofilum	NA	2.0607	9.01197e-10	***	DK	36.6	4.4
u__845444	Firmicutes	Ruminococcaceae	Anaerofilum	NA	2.4793	1.70812e-06	***	DK	25.1	0.3
u__denovo281735	Firmicutes	Veillonellaceae	Anaeroglobus	NA	-1.90275	0.000976472	***	IN	0.4	19.7
u__352933	Firmicutes	Lachnospiraceae	Anaerosporobacter	NA	3.81336	2.23913e-19	***	DK	40.9	5.1
u__509416	Firmicutes	Lachnospiraceae	Anaerostipes	hadrus	-1.05766	7.71803e-11	***	IN	94.6	94.9
u__514272	Firmicutes	Lachnospiraceae	Anaerostipes	NA	-0.921275	3.10564e-05	***	IN	57	61.9
u__367814	Firmicutes	Ruminococcaceae	Anaerotruncus	NA	1.97031	4.22482e-05	***	DK	25.8	0.7
u__662917	Firmicutes	Ruminococcaceae	Anaerotruncus	rubiinfantis	2.18081	5.11581e-09	***	DK	33.7	2
u__315223	Firmicutes	Ruminococcaceae	Anaerotruncus	colihominis	3.53179	1.83797e-22	***	DK	41.9	2.7
u__denovo127013	Firmicutes	Ruminococcaceae	Angelakisella	NA	2.03806	1.36897e-05	***	DK	26.5	0.7
u__844006	Firmicutes	Ruminococcaceae	Angelakisella	NA	3.69014	2.84636e-78	***	DK	81.7	21.1
u__213566	Bacteroidetes	Bacteroidaceae	Bacteroides	NA	-2.3472	0.000429434	***	IN	5.4	13.9
u__580629	Bacteroidetes	Bacteroidaceae	Bacteroides	NA	0.803594	0.0407932	*	DK	20.1	19
u__550814	Bacteroidetes	Bacteroidaceae	Bacteroides	NA	1.10267	0.0120932	*	DK	25.1	5.1
u__denovo115546	Bacteroidetes	Bacteroidaceae	Bacteroides	NA	1.19033	0.00306182	**	DK	25.1	8.2
u__denovo47307	Bacteroidetes	Bacteroidaceae	Bacteroides	NA	1.52419	0.00197764	**	DK	22.9	2.7
u__320120	Bacteroidetes	Bacteroidaceae	Bacteroides	caccae	1.56378	2.94136e-07	***	DK	44.1	19
u__188735	Bacteroidetes	Bacteroidaceae	Bacteroides	NA	1.60039	3.96836e-05	***	DK	35.8	7.1
u__198449	Bacteroidetes	Bacteroidaceae	Bacteroides	NA	1.62235	0.000108153	***	DK	29	6.5
u__193528	Bacteroidetes	Bacteroidaceae	Bacteroides	caccae	1.75332	9.54834e-09	***	DK	65.2	35.4
u__1733364	Bacteroidetes	Bacteroidaceae	Bacteroides	NA	1.83078	0.0016482	**	DK	20.4	1
u__193233	Bacteroidetes	Bacteroidaceae	Bacteroides	NA	1.91651	1.08788e-06	***	DK	30.1	3.7
u__560336	Bacteroidetes	Bacteroidaceae	Bacteroides	NA	2.01303	2.16809e-09	***	DK	43.7	9.5
u__328617	Bacteroidetes	Bacteroidaceae	Bacteroides	NA	2.08874	5.75226e-13	***	DK	42.7	2
u__184209	Bacteroidetes	Bacteroidaceae	Bacteroides	NA	2.22578	2.12143e-08	***	DK	31.9	3.4
u__310247	Bacteroidetes	Bacteroidaceae	Bacteroides	NA	2.23835	0.000860684	***	DK	17.9	0.7
u__305946	Bacteroidetes	Bacteroidaceae	Bacteroides	NA	2.27317	5.63515e-19	***	DK	61.6	29.3
u__577170	Bacteroidetes	Bacteroidaceae	Bacteroides	NA	2.2754	1.0377e-10	***	DK	39.4	7.1
u__583656	Bacteroidetes	Bacteroidaceae	Bacteroides	nordii	2.29658	9.84213e-13	***	DK	46.6	13.6
u__71331	Bacteroidetes	Bacteroidaceae	Bacteroides	NA	2.3611	8.23414e-18	***	DK	56.6	25.5
u__336710	Bacteroidetes	Bacteroidaceae	Bacteroides	NA	2.42328	6.1844e-16	***	DK	54.1	23.5
u__513445	Bacteroidetes	Bacteroidaceae	Bacteroides	NA	2.54985	3.83923e-28	***	DK	67.7	23.5
u__589277	Bacteroidetes	Bacteroidaceae	Bacteroides	dorei/vulgatus	2.72943	1.52977e-48	***	DK	98.6	86.7
u__364029	Bacteroidetes	Bacteroidaceae	Bacteroides	NA	2.84163	2.02908e-26	***	DK	71.3	24.1
u__187623	Bacteroidetes	Bacteroidaceae	Bacteroides	fragilis/xylanisolvens	2.84576	3.61335e-31	***	DK	80.3	40.8
u__182854	Bacteroidetes	Bacteroidaceae	Bacteroides	NA	2.85421	5.61416e-16	***	DK	39.1	6.1
u__192684	Bacteroidetes	Bacteroidaceae	Bacteroides	NA	2.888	1.64089e-25	***	DK	66.7	27.6
u__350277	Bacteroidetes	Bacteroidaceae	Bacteroides	NA	2.94856	6.80282e-37	***	DK	68.8	17.3
u__3154070	Bacteroidetes	Bacteroidaceae	Bacteroides	NA	2.96381	1.85153e-16	***	DK	41.9	4.4
u__197072	Bacteroidetes	Bacteroidaceae	Bacteroides	NA	3.10445	3.72431e-22	***	DK	52	8.2
u__205904	Bacteroidetes	Bacteroidaceae	Bacteroides	NA	3.12997	6.37676e-39	***	DK	74.2	20.4
u__589071	Bacteroidetes	Bacteroidaceae	Bacteroides	NA	3.16751	2.91021e-51	***	DK	92.1	41.8
u__572476	Bacteroidetes	Bacteroidaceae	Bacteroides	NA	3.27776	6.75052e-51	***	DK	79.2	20.7
u__583117	Bacteroidetes	Bacteroidaceae	Bacteroides	thetaiotaomicron	3.29985	3.89902e-48	***	DK	87.8	48.6
u__187324	Bacteroidetes	Bacteroidaceae	Bacteroides	caccae	3.44893	2.96135e-17	***	DK	44.1	19
u__336012	Bacteroidetes	Bacteroidaceae	Bacteroides	NA	3.64471	4.4695e-47	***	DK	61.3	3.4
u__362997	Bacteroidetes	Bacteroidaceae	Bacteroides	NA	3.72022	1.24766e-56	***	DK	84.6	23.8
u__denovo125965	Bacteroidetes	Bacteroidaceae	Bacteroides	NA	3.82124	8.06859e-24	***	DK	49.8	7.8
u__176034	Bacteroidetes	Bacteroidaceae	Bacteroides	cellulosilyticus/timonensis	3.98154	2.25358e-26	***	DK	41.9	2.7
u__327050	Bacteroidetes	Bacteroidaceae	Bacteroides	NA	3.99961	4.90153e-14	***	DK	27.6	1.7
u__357582	Bacteroidetes	Bacteroidaceae	Bacteroides	faecis/thetaiotaomicron	4.05982	2.36761e-52	***	DK	70.6	32.7
u__3671383	Bacteroidetes	Bacteroidaceae	Bacteroides	NA	4.2048	1.33272e-43	***	DK	56.3	5.1
u__584541	Bacteroidetes	Bacteroidaceae	Bacteroides	uniformis	4.73055	2.39438e-108	***	DK	96.4	52
u__325503	Bacteroidetes	Bacteroidaceae	Bacteroides	cellulosilyticus/timonensis	7.65448	2.37689e-116	***	DK	66.3	8.2
u__235262	Actinobacteria	Bifidobacteriaceae	Bifidobacterium	adolescentis/faecale/stercoris	-0.884991	0.0230646	*	IN	13.3	20.7
u__359872	Proteobacteria	Desulfovibrionaceae	Bilophila	wadsworthia	2.85405	2.49537e-36	***	DK	70.3	29.6
u__366641	Firmicutes	Lachnospiraceae	Blautia	NA	-4.20784	4.44906e-54	***	IN	20.8	63.6
u__denovo193139	Firmicutes	Lachnospiraceae	Blautia	NA	-3.51923	1.21953e-39	***	IN	6.5	56.8
u__324163	Firmicutes	Lachnospiraceae	Blautia	NA	-2.9359	7.73395e-31	***	IN	13.6	54.1
u__denovo162186	Firmicutes	Lachnospiraceae	Blautia	NA	-2.85899	6.75094e-10	***	IN	0	28.2
u__denovo233199	Firmicutes	Lachnospiraceae	Blautia	NA	-2.80887	4.74566e-21	***	IN	6.5	42.5
u__370183	Firmicutes	Lachnospiraceae	Blautia	NA	-2.66881	2.00019e-76	***	IN	89.2	98.6
u__360660	Firmicutes	Lachnospiraceae	Blautia	wexlerae	-2.66482	7.96958e-35	***	IN	58.4	83
u__denovo122722	Firmicutes	Lachnospiraceae	Blautia	NA	-2.54925	3.56367e-18	***	IN	19.4	43.9
u__332929	Firmicutes	Lachnospiraceae	Blautia	NA	-2.46397	1.3119e-17	***	IN	8.6	41.5
u__366846	Firmicutes	Lachnospiraceae	Blautia	NA	-2.37626	1.95553e-34	***	IN	47.7	78.2
u__364048	Firmicutes	Lachnospiraceae	Blautia	NA	-2.36705	8.09419e-17	***	IN	17.2	45.9
u__denovo148146	Firmicutes	Lachnospiraceae	Blautia	NA	-2.23693	9.61943e-37	***	IN	60.2	90.8
u__328098	Firmicutes	Lachnospiraceae	Blautia	NA	-2.04069	5.35462e-32	***	IN	54.1	87.4
u__denovo18011	Firmicutes	Lachnospiraceae	Blautia	NA	-2.03906	7.66016e-07	***	IN	4.3	28.6
u__339948	Firmicutes	Lachnospiraceae	Blautia	NA	-2.02001	5.36226e-12	***	IN	9.3	36.7
u__518389	Firmicutes	Lachnospiraceae	Blautia	obeum	-1.95938	8.78808e-43	***	IN	93.2	99
u__denovo5047	Firmicutes	Lachnospiraceae	Blautia	NA	-1.9512	1.62232e-08	***	IN	3.9	32
u__289183	Firmicutes	Lachnospiraceae	Blautia	NA	-1.92534	9.53276e-14	***	IN	18.6	40.5
u__366771	Firmicutes	Lachnospiraceae	Blautia	NA	-1.76548	1.48377e-25	***	IN	80.3	92.2
u__182574	Firmicutes	Lachnospiraceae	Blautia	NA	-1.69762	6.45113e-08	***	IN	9.7	31
u__198532	Firmicutes	Lachnospiraceae	Blautia	NA	-1.68976	3.0337e-09	***	IN	13.6	37.1
u__296298	Firmicutes	Lachnospiraceae	Blautia	NA	-1.68017	1.00466e-10	***	IN	17.6	41.8
u__199476	Firmicutes	Lachnospiraceae	Blautia	NA	-1.65369	7.54174e-06	***	IN	9.3	26.9
u__523934	Firmicutes	Lachnospiraceae	Blautia	NA	-1.63416	1.88402e-08	***	IN	11.1	33.7
u__179534	Firmicutes	Lachnospiraceae	Blautia	NA	-1.56334	1.24812e-08	***	IN	10	35
u__364824	Firmicutes	Lachnospiraceae	Blautia	obeum	-1.55398	7.21295e-26	***	IN	87.5	94.2
u__187210	Firmicutes	Lachnospiraceae	Blautia	NA	-1.53734	7.70641e-05	***	IN	5.4	25.9
u__341953	Firmicutes	Lachnospiraceae	Blautia	NA	-1.52897	6.36364e-05	***	IN	12.5	25.5
u__336133	Firmicutes	Lachnospiraceae	Blautia	NA	-1.52354	4.75486e-17	***	IN	52.3	84
u__367790	Firmicutes	Lachnospiraceae	Blautia	NA	-1.40877	1.34283e-09	***	IN	28.3	45.2
u__365167	Firmicutes	Lachnospiraceae	Blautia	NA	-1.24938	8.2003e-10	***	IN	39.8	60.2
u__317899	Firmicutes	Lachnospiraceae	Blautia	NA	-1.20927	2.05764e-09	***	IN	44.8	63.3
u__199501	Firmicutes	Lachnospiraceae	Blautia	NA	-1.1492	4.92742e-09	***	IN	67.7	81.6
u__363735	Firmicutes	Lachnospiraceae	Blautia	luti	-1.09148	1.24714e-05	***	IN	26.2	51
u__336375	Firmicutes	Lachnospiraceae	Blautia	massiliensis	-0.932615	1.19088e-08	***	IN	81	93.2
u__199549	Firmicutes	Lachnospiraceae	Blautia	NA	-0.811395	0.00477684	**	IN	21.9	36.1
u__524444	Firmicutes	Lachnospiraceae	Blautia	NA	-0.79527	0.00413523	**	IN	29	37.4
u__148279	Firmicutes	Lachnospiraceae	Blautia	NA	-0.783643	0.0012129	**	IN	46.2	49.3
u__516792	Firmicutes	Lachnospiraceae	Blautia	faecis	-0.421298	0.00506011	**	IN	92.8	93.9
u__546876	Firmicutes	Lachnospiraceae	Blautia	NA	0.8725	2.66872e-06	***	DK	77.4	64.6
u__143801	Proteobacteria	Burkholderiaceae	Burkholderia-Caballeronia-Paraburkholderia	NA	-3.13503	4.37162e-07	***	IN	0	20.7
u__551902	Firmicutes	Ruminococcaceae	Butyricicoccus	NA	-0.491615	4.96093e-05	***	IN	97.8	97.3
u__205934	Firmicutes	Ruminococcaceae	Butyricicoccus	NA	0.924909	0.00218871	**	DK	28.3	17.7
u__208927	Firmicutes	Ruminococcaceae	Butyricicoccus	NA	1.08929	0.000176395	***	DK	52.7	40.5
u__237438	Firmicutes	Ruminococcaceae	Butyricicoccus	NA	1.78103	3.73539e-06	***	DK	31.5	4.4
u__580521	Firmicutes	Ruminococcaceae	Butyricicoccus	desmolans	3.04971	7.85955e-19	***	DK	41.6	6.5
u__988375	Bacteroidetes	Marinifilaceae	Butyricimonas	NA	2.63436	1.85212e-14	***	DK	50.9	10.2
u__525344	Bacteroidetes	Marinifilaceae	Butyricimonas	NA	3.10264	1.35744e-13	***	DK	34.8	9.9
u__4339144	Bacteroidetes	Marinifilaceae	Butyricimonas	NA	3.14645	4.37525e-10	***	DK	28.3	8.5
u__208479	Bacteroidetes	Marinifilaceae	Butyricimonas	virosa	3.2691	1.12641e-14	***	DK	37.6	9.9
u__denovo148646	Firmicutes	Lachnospiraceae	CAG-56	NA	-1.87496	2.29717e-09	***	IN	32.6	39.1
u__258099	Firmicutes	Ruminococcaceae	Candidatus_Soleaferrea	NA	2.17197	4.85754e-12	***	DK	38.7	9.2
u__233253	Firmicutes	Ruminococcaceae	Candidatus_Soleaferrea	NA	2.56758	1.61391e-12	***	DK	36.6	1.4
u__271430	Firmicutes	Ruminococcaceae	Caproiciproducens	NA	1.99344	5.38252e-05	***	DK	23.7	3.4
u__552235	Firmicutes	Christensenellaceae	Catabacter	NA	1.04351	0.021167	*	DK	23.7	5.4
u__330294	Firmicutes	Erysipelotrichaceae	Catenibacterium	NA	-4.69408	5.38433e-42	***	IN	17.6	74.1
u__denovo36353	Firmicutes	Erysipelotrichaceae	Catenibacterium	NA	-4.32506	1.88696e-46	***	IN	6.5	55.4
u__196604	Firmicutes	Erysipelotrichaceae	Catenibacterium	NA	-3.6075	6.81766e-30	***	IN	31.9	84.4
u__denovo190473	Firmicutes	Erysipelotrichaceae	Catenibacterium	NA	-2.77071	6.51577e-15	***	IN	2.9	36.4
u__denovo164814	Firmicutes	Erysipelotrichaceae	Catenibacterium	NA	-2.59935	1.36627e-09	***	IN	0	30.3
u__denovo219822	Firmicutes	Erysipelotrichaceae	Catenibacterium	NA	-2.52241	7.66662e-13	***	IN	3.2	35
u__denovo112861	Firmicutes	Erysipelotrichaceae	Catenibacterium	NA	-2.51853	2.24498e-10	***	IN	2.5	30.6
u__denovo40383	Firmicutes	Erysipelotrichaceae	Catenibacterium	NA	-2.44878	3.78873e-08	***	IN	1.1	27.9
u__denovo7605	Firmicutes	Erysipelotrichaceae	Catenibacterium	NA	-2.44617	1.45122e-10	***	IN	3.2	31.6
u__denovo46490	Firmicutes	Erysipelotrichaceae	Catenibacterium	NA	-2.32242	1.90268e-09	***	IN	2.9	31
u__denovo265645	Firmicutes	Erysipelotrichaceae	Catenibacterium	NA	-2.31061	0.000257271	***	IN	0.7	18.4
u__denovo283471	Firmicutes	Erysipelotrichaceae	Catenibacterium	NA	-2.17909	7.51581e-08	***	IN	2.5	28.9
u__denovo444	Actinobacteria	Eggerthellaceae	CHKCI002	NA	-2.4649	0.0226993	*	IN	1.4	8.2
u__373928	Firmicutes	Christensenellaceae	Christensenellaceae_R-7_group	NA	0.469916	0.0108894	*	DK	83.2	77.2
u__537219	Firmicutes	Christensenellaceae	Christensenellaceae_R-7_group	NA	0.724174	0.046896	*	DK	37.6	20.7
u__343258	Firmicutes	Christensenellaceae	Christensenellaceae_R-7_group	NA	1.01342	0.00149495	**	DK	51.3	32.3
u__365297	Firmicutes	Christensenellaceae	Christensenellaceae_R-7_group	NA	1.44491	0.0128668	*	DK	18.6	2
u__296038	Firmicutes	Christensenellaceae	Christensenellaceae_R-7_group	NA	1.91674	0.000153127	***	DK	25.8	18
u__363519	Firmicutes	Christensenellaceae	Christensenellaceae_R-7_group	NA	2.13889	1.27718e-05	***	DK	26.2	0
u__219959	Firmicutes	Christensenellaceae	Christensenellaceae_R-7_group	NA	2.2861	7.87037e-15	***	DK	68.1	39.5
u__322962	Firmicutes	Christensenellaceae	Christensenellaceae_R-7_group	NA	2.32103	1.4952e-10	***	DK	52.3	23.1
u__327598	Firmicutes	Christensenellaceae	Christensenellaceae_R-7_group	NA	2.5423	6.6641e-13	***	DK	57.7	34.4
u__198595	Firmicutes	Christensenellaceae	Christensenellaceae_R-7_group	NA	2.65115	9.0766e-13	***	DK	34.1	8.2
u__368025	Firmicutes	Christensenellaceae	Christensenellaceae_R-7_group	NA	3.16952	1.91128e-19	***	DK	44.8	1.7
u__337403	Firmicutes	Christensenellaceae	Christensenellaceae_R-7_group	NA	3.98109	2.19815e-50	***	DK	84.2	58.5
u__410242	Firmicutes	Christensenellaceae	Christensenellaceae_R-7_group	NA	4.23966	5.69489e-23	***	DK	36.9	0.3
u__185712	Firmicutes	Christensenellaceae	Christensenellaceae_R-7_group	NA	4.73826	3.9339e-39	***	DK	48	0.7
u__360890	Firmicutes	Christensenellaceae	Christensenellaceae_R-7_group	NA	4.90682	8.26092e-34	***	DK	46.2	1.4
u__290211	Firmicutes	Clostridiaceae_1	Clostridium_sensu_stricto_1	NA	-4.28249	4.61327e-29	***	IN	3.2	40.8
u__4041792	Firmicutes	Clostridiaceae_1	Clostridium_sensu_stricto_1	NA	-1.81342	0.000846149	***	IN	7.9	18.7
u__4370229	Firmicutes	Clostridiaceae_1	Clostridium_sensu_stricto_1	NA	-1.75802	0.0012129	**	IN	2.5	19.4
u__denovo255339	Actinobacteria	Coriobacteriaceae	Collinsella	NA	-5.772	8.16826e-21	***	IN	0	26.2
u__denovo272885	Actinobacteria	Coriobacteriaceae	Collinsella	NA	-2.8698	8.16705e-19	***	IN	7.5	39.1
u__denovo195284	Actinobacteria	Coriobacteriaceae	Collinsella	NA	-2.83772	4.69082e-11	***	IN	10	32
u__365181	Actinobacteria	Coriobacteriaceae	Collinsella	aerofaciens	-2.75765	1.47363e-63	***	IN	88.9	97.3
u__denovo80429	Actinobacteria	Coriobacteriaceae	Collinsella	NA	-2.74423	1.10439e-20	***	IN	8.6	43.5
u__denovo42679	Actinobacteria	Coriobacteriaceae	Collinsella	NA	-2.3934	1.79464e-05	***	IN	0.7	21.4
u__denovo262846	Actinobacteria	Coriobacteriaceae	Collinsella	NA	-2.20867	1.68861e-16	***	IN	20.4	49.7
u__denovo45049	Actinobacteria	Coriobacteriaceae	Collinsella	NA	-2.16771	0.000611828	***	IN	4.7	15.3
u__denovo108218	Actinobacteria	Coriobacteriaceae	Collinsella	NA	-1.99276	6.9203e-16	***	IN	30.5	54.4
u__363794	Actinobacteria	Coriobacteriaceae	Collinsella	NA	-1.65509	5.25949e-33	***	IN	29	59.5
u__287514	Actinobacteria	Coriobacteriaceae	Collinsella	NA	-1.4522	0.000528685	***	IN	7.5	22.1
u__denovo277922	Actinobacteria	Coriobacteriaceae	Collinsella	NA	-1.4078	0.000180096	***	IN	10.4	24.8
u__denovo193614	Actinobacteria	Coriobacteriaceae	Collinsella	bouchesdurhonensis	-1.36033	0.00829453	**	IN	11.5	20.4
u__denovo197046	Actinobacteria	Coriobacteriaceae	Collinsella	NA	-1.28767	1.04865e-05	***	IN	16.8	32.7
u__denovo33792	Actinobacteria	Coriobacteriaceae	Collinsella	NA	-1.24369	8.48492e-05	***	IN	12.9	27.9
u__368175	Actinobacteria	Coriobacteriaceae	Collinsella	aerofaciens	-1.23226	6.02611e-12	***	IN	92.1	94.9
u__846798	Bacteroidetes	Barnesiellaceae	Coprobacter	NA	2.26413	6.69227e-06	***	DK	25.8	2.4
u__3160267	Bacteroidetes	Barnesiellaceae	Coprobacter	secundus	2.75847	2.42372e-07	***	DK	23.7	3.7
u__850905	Bacteroidetes	Barnesiellaceae	Coprobacter	NA	4.97147	4.66069e-42	***	DK	48	0.7
u__187518	Firmicutes	Lachnospiraceae	Coprococcus_1	NA	-2.77778	6.27446e-07	***	IN	1.4	21.8
u__328993	Firmicutes	Lachnospiraceae	Coprococcus_1	NA	-2.39824	9.87918e-14	***	IN	16.8	47.3
u__804526	Firmicutes	Lachnospiraceae	Coprococcus_1	NA	-1.65715	1.22414e-21	***	IN	63.4	85.4
u__752354	Firmicutes	Lachnospiraceae	Coprococcus_1	catus	-1.0014	1.36171e-10	***	IN	83.9	88.4
u__197832	Firmicutes	Lachnospiraceae	Coprococcus_2	NA	-1.36824	0.000150591	***	IN	36.6	60.9
u__523542	Firmicutes	Lachnospiraceae	Coprococcus_3	NA	-0.880963	0.0009344	***	IN	20.4	35.7
u__denovo263941	Firmicutes	Defluviitaleaceae	Defluviitaleaceae_UCG-011	NA	-0.931192	0.0213432	*	IN	16.8	33.7
u__688701	Firmicutes	Defluviitaleaceae	Defluviitaleaceae_UCG-011	NA	2.6756	6.56329e-07	***	DK	24.4	0.7
u__4453773	Proteobacteria	Desulfovibrionaceae	Desulfovibrio	NA	2.44665	5.32227e-08	***	DK	34.4	20.1
u__264552	Firmicutes	Veillonellaceae	Dialister	NA	-2.44215	4.47589e-09	***	IN	15.8	63.3
u__583746	Firmicutes	Veillonellaceae	Dialister	succinatiphilus	-1.91446	6.32173e-05	***	IN	13.3	50.7
u__denovo29068	Firmicutes	Veillonellaceae	Dialister	NA	-1.7434	2.99902e-05	***	IN	5.7	36.4
u__4326870	Firmicutes	Veillonellaceae	Dialister	NA	-1.35091	0.000782034	***	IN	6.8	34
u__375067	Firmicutes	Veillonellaceae	Dialister	NA	2.58577	2.84389e-05	***	DK	20.1	1
u__denovo203335	Firmicutes	Erysipelotrichaceae	Dielma	NA	2.18957	7.63092e-05	***	DK	22.9	0
u__188966	Actinobacteria	Eggerthellaceae	DNF00809	NA	1.35312	0.00175708	**	DK	25.8	7.5
u__1111191	Firmicutes	Lachnospiraceae	Dorea	NA	-3.10774	1.38513e-25	***	IN	19.7	60.2
u__denovo142636	Firmicutes	Lachnospiraceae	Dorea	NA	-3.07364	1.78318e-29	***	IN	20.1	60.2
u__191687	Firmicutes	Lachnospiraceae	Dorea	NA	-2.97159	3.7142e-22	***	IN	9.7	42.5
u__194001	Firmicutes	Lachnospiraceae	Dorea	NA	-2.71725	9.51685e-28	***	IN	7.9	50.3
u__197503	Firmicutes	Lachnospiraceae	Dorea	NA	-2.43606	2.78517e-27	***	IN	14.3	53.1
u__369227	Firmicutes	Lachnospiraceae	Dorea	longicatena	-2.33292	4.19483e-72	***	IN	93.5	97.6
u__1076587	Firmicutes	Lachnospiraceae	Dorea	formicigenerans	-2.31766	1.30892e-79	***	IN	95	96.3
u__360985	Firmicutes	Lachnospiraceae	Dorea	NA	-2.26144	1.07527e-40	***	IN	59.1	86.7
u__183973	Firmicutes	Lachnospiraceae	Dorea	NA	-2.26094	9.05996e-12	***	IN	6.1	34.4
u__184770	Firmicutes	Lachnospiraceae	Dorea	NA	-2.03534	1.95817e-12	***	IN	7.2	38.1
u__369027	Firmicutes	Lachnospiraceae	Dorea	NA	-1.96024	4.08293e-32	***	IN	52	80.6
u__985239	Firmicutes	Lachnospiraceae	Dorea	NA	-1.70788	1.02697e-13	***	IN	32.3	56.5
u__348642	Firmicutes	Lachnospiraceae	Dorea	NA	-1.41963	1.7881e-13	***	IN	61.6	74.1
u__197897	Firmicutes	Lachnospiraceae	Dorea	NA	-0.717089	0.000603792	***	IN	40.5	51
u__199753	Firmicutes	Lachnospiraceae	Dorea	NA	-0.502968	0.000324778	***	IN	87.5	89.1
u__denovo212426	Firmicutes	Lachnospiraceae	Dorea	NA	-0.470079	0.043757	*	IN	49.1	54.1
u__199543	Firmicutes	Ruminococcaceae	DTU089	NA	4.69796	6.27939e-80	***	DK	71.3	5.4
u__537548	Firmicutes	Lachnospiraceae	Eisenbergiella	NA	2.36122	2.1197e-08	***	DK	30.8	1.4
u__denovo77226	Firmicutes	Lachnospiraceae	Eisenbergiella	tayi	2.56706	6.25082e-08	***	DK	28	1.7
u__230578	Actinobacteria	Eggerthellaceae	Enterorhabdus	NA	4.94072	3.43138e-24	***	DK	34.4	0
u__233953	Firmicutes	Erysipelotrichaceae	Erysipelatoclostridium	NA	1.9162	0.00150369	**	DK	18.3	4.1
u__580008	Firmicutes	Erysipelotrichaceae	Erysipelotrichaceae_UCG-003	NA	0.960466	0.000147262	***	DK	87.8	57.5
u__denovo196169	Firmicutes	Ruminococcaceae	Faecalibacterium	NA	-2.94779	4.33877e-19	***	IN	2.2	40.1
u__denovo151423	Firmicutes	Ruminococcaceae	Faecalibacterium	NA	-2.34533	1.36172e-13	***	IN	8.6	40.1
u__denovo246150	Firmicutes	Ruminococcaceae	Faecalibacterium	NA	-2.22161	0.000148474	***	IN	0.7	20.1
u__175776	Firmicutes	Ruminococcaceae	Faecalibacterium	NA	-2.04254	5.86075e-18	***	IN	32.6	59.5
u__583256	Firmicutes	Ruminococcaceae	Faecalibacterium	NA	-1.97728	3.03248e-14	***	IN	39.4	48
u__526358	Firmicutes	Ruminococcaceae	Faecalibacterium	NA	-1.83167	3.90341e-17	***	IN	61.3	62.9
u__denovo242465	Firmicutes	Ruminococcaceae	Faecalibacterium	NA	-1.68674	2.44537e-07	***	IN	16.5	52.7
u__191442	Firmicutes	Ruminococcaceae	Faecalibacterium	NA	-1.655	6.02773e-09	***	IN	21.1	40.1
u__denovo145570	Firmicutes	Ruminococcaceae	Faecalibacterium	NA	-1.64708	7.17131e-09	***	IN	17.9	38.8
u__denovo262313	Firmicutes	Ruminococcaceae	Faecalibacterium	NA	-1.56188	8.47297e-06	***	IN	14.7	25.9
u__199047	Firmicutes	Ruminococcaceae	Faecalibacterium	NA	-1.3845	2.35997e-10	***	IN	32.6	54.8
u__denovo115792	Firmicutes	Ruminococcaceae	Faecalibacterium	NA	-1.27321	0.0001619	***	IN	12.2	32
u__364563	Firmicutes	Ruminococcaceae	Faecalibacterium	NA	-1.1741	7.42273e-09	***	IN	48.7	68.4
u__denovo192301	Firmicutes	Ruminococcaceae	Faecalibacterium	NA	-1.06691	0.0488728	*	IN	5.4	17
u__182184	Firmicutes	Ruminococcaceae	Faecalibacterium	NA	-1.02548	0.00036449	***	IN	22.9	31.3
u__191148	Firmicutes	Ruminococcaceae	Faecalibacterium	NA	-0.911732	0.000542974	***	IN	22.6	37.8
u__267718	Firmicutes	Ruminococcaceae	Faecalibacterium	NA	-0.849758	0.00134188	**	IN	23.7	31.6
u__288362	Firmicutes	Ruminococcaceae	Faecalibacterium	NA	-0.805694	0.00288719	**	IN	29.4	37.4
u__184647	Firmicutes	Ruminococcaceae	Faecalibacterium	NA	-0.791131	0.00258927	**	IN	28.3	37.8
u__363358	Firmicutes	Ruminococcaceae	Faecalibacterium	NA	-0.758167	0.00080871	***	IN	42.3	51.7
u__194584	Firmicutes	Ruminococcaceae	Faecalibacterium	NA	-0.689336	0.0066658	**	IN	28.3	35.4
u__187706	Firmicutes	Ruminococcaceae	Faecalibacterium	NA	-0.678178	0.0100794	*	IN	32.6	31
u__173874	Firmicutes	Ruminococcaceae	Faecalibacterium	NA	-0.624781	0.0314172	*	IN	24.7	33.3
u__179686	Firmicutes	Ruminococcaceae	Faecalibacterium	NA	-0.55791	0.0226651	*	IN	23.3	32.7
u__514523	Firmicutes	Ruminococcaceae	Faecalibacterium	NA	-0.466715	0.010075	*	IN	63.8	66.3
u__185769	Firmicutes	Ruminococcaceae	Faecalibacterium	NA	-0.425428	0.0138765	*	IN	25.1	28.2
u__182609	Firmicutes	Ruminococcaceae	Faecalibacterium	NA	-0.38283	0.0219782	*	IN	31.9	34
u__370287	Firmicutes	Ruminococcaceae	Faecalibacterium	NA	-0.37288	0.0153006	*	IN	37.3	35
u__851865	Firmicutes	Ruminococcaceae	Faecalibacterium	cf./prausnitzii	0.265943	0.0225863	*	DK	99.6	99.3
u__195855	Firmicutes	Ruminococcaceae	Faecalibacterium	NA	0.503376	0.0266293	*	DK	49.1	40.5
u__308333	Firmicutes	Ruminococcaceae	Faecalibacterium	NA	0.527166	0.0224041	*	DK	50.9	48
u__529940	Firmicutes	Ruminococcaceae	Faecalibacterium	prausnitzii	0.55055	3.74047e-05	***	DK	98.2	98.6
u__185763	Firmicutes	Ruminococcaceae	Faecalibacterium	NA	0.595936	0.00174942	**	DK	67.4	56.8
u__193008	Firmicutes	Ruminococcaceae	Faecalibacterium	NA	0.608127	0.0242743	*	DK	35.5	22.8
u__315391	Firmicutes	Ruminococcaceae	Faecalibacterium	NA	0.71672	0.00064324	***	DK	76.7	75.5
u__181984	Firmicutes	Ruminococcaceae	Faecalibacterium	NA	0.825637	0.0029805	**	DK	30.8	17.7
u__319275	Firmicutes	Ruminococcaceae	Faecalibacterium	NA	0.882674	5.82997e-05	***	DK	62.4	56.1
u__denovo258808	Firmicutes	Ruminococcaceae	Faecalibacterium	NA	0.946544	0.00153568	**	DK	35.8	25.9
u__208739	Firmicutes	Ruminococcaceae	Faecalibacterium	NA	0.95015	1.98579e-05	***	DK	52.3	36.4
u__196898	Firmicutes	Ruminococcaceae	Faecalibacterium	NA	0.970483	0.00241819	**	DK	34.8	24.5
u__192048	Firmicutes	Ruminococcaceae	Faecalibacterium	NA	0.972893	5.14235e-05	***	DK	43.4	28.9
u__339087	Firmicutes	Ruminococcaceae	Faecalibacterium	NA	0.991072	1.91155e-12	***	DK	47.7	29.9
u__denovo134142	Firmicutes	Ruminococcaceae	Faecalibacterium	NA	1.21979	0.000691973	***	DK	25.1	21.8
u__299837	Firmicutes	Ruminococcaceae	Faecalibacterium	NA	1.26684	4.07796e-08	***	DK	48	23.5
u__530094	Firmicutes	Ruminococcaceae	Faecalibacterium	NA	1.54778	3.62719e-14	***	DK	75.6	66.3
u__denovo79652	Firmicutes	Ruminococcaceae	Faecalibacterium	NA	1.61092	2.29717e-09	***	DK	49.8	44.6
u__denovo67675	Firmicutes	Ruminococcaceae	Faecalibacterium	NA	1.75674	1.44094e-06	***	DK	30.8	5.4
u__199145	Firmicutes	Ruminococcaceae	Faecalibacterium	NA	1.77224	7.58949e-12	***	DK	44.4	20.4
u__denovo80087	Firmicutes	Ruminococcaceae	Faecalibacterium	NA	1.97148	1.89747e-14	***	DK	56.3	27.9
u__denovo154383	Firmicutes	Ruminococcaceae	Faecalibacterium	NA	2.20017	5.49137e-13	***	DK	40.5	10.5
u__denovo75302	Firmicutes	Ruminococcaceae	Faecalibacterium	NA	2.85576	6.36344e-16	***	DK	38.4	11.9
u__591439	Firmicutes	Family_XIII	Family_XIII_AD3011_group	NA	-1.8063	2.83372e-19	***	IN	50.2	67
u__178839	Firmicutes	Family_XIII	Family_XIII_AD3011_group	NA	-1.80069	3.92405e-14	***	IN	32.3	49
u__208539	Firmicutes	Family_XIII	Family_XIII_AD3011_group	NA	-1.73012	1.6629e-14	***	IN	42.7	57.1
u__4455005	Firmicutes	Family_XIII	Family_XIII_AD3011_group	NA	-1.50722	0.000111938	***	IN	23.7	31.3
u__197505	Firmicutes	Family_XIII	Family_XIII_AD3011_group	NA	-0.735519	0.0126253	*	IN	22.6	24.8
u__355298	Firmicutes	Family_XIII	Family_XIII_AD3011_group	NA	0.865871	0.00339007	**	DK	54.5	29.3
u__300855	Firmicutes	Family_XIII	Family_XIII_AD3011_group	NA	0.927941	3.63855e-05	***	DK	57	45.6
u__331281	Firmicutes	Family_XIII	Family_XIII_AD3011_group	NA	1.30517	4.44601e-05	***	DK	50.2	24.1
u__524842	Firmicutes	Family_XIII	Family_XIII_AD3011_group	NA	1.47029	1.09748e-06	***	DK	40.1	14.6
u__181466	Firmicutes	Family_XIII	Family_XIII_AD3011_group	NA	1.78089	0.0220032	*	DK	14.7	0
u__337511	Firmicutes	Family_XIII	Family_XIII_AD3011_group	NA	3.12212	4.88751e-21	***	DK	41.2	4.4
u__331417	Firmicutes	Family_XIII	Family_XIII_UCG-001	NA	-0.631837	0.0129599	*	IN	40.1	66.3
u__214036	Firmicutes	Family_XIII	Family_XIII_UCG-001	NA	4.42519	1.86068e-44	***	DK	52.7	1.7
u__316747	Firmicutes	Lachnospiraceae	FD2005	NA	-1.53507	0.0154598	*	IN	3.2	15.6
u__581079	Firmicutes	Ruminococcaceae	Flavonifractor	NA	1.006	0.00976435	**	DK	25.4	8.8
u__denovo228500	Firmicutes	Ruminococcaceae	Flavonifractor	NA	1.76348	0.00173134	**	DK	19.7	5.1
u__335550	Firmicutes	Ruminococcaceae	Flavonifractor	plautii	2.22346	4.7002e-19	***	DK	69.5	40.8
u__denovo226967	Firmicutes	Ruminococcaceae	Flavonifractor	NA	2.27498	9.04841e-08	***	DK	30.5	0.7
u__533847	Firmicutes	Ruminococcaceae	Flavonifractor	NA	2.35039	1.82295e-06	***	DK	26.9	0
u__312515	Firmicutes	Ruminococcaceae	Flavonifractor	NA	2.45113	4.87416e-09	***	DK	31.9	0.3
u__366143	Firmicutes	Ruminococcaceae	Flavonifractor	NA	3.18462	1.46471e-07	***	DK	22.6	0
u__330333	Firmicutes	Ruminococcaceae	Flavonifractor	NA	3.40271	1.13225e-18	***	DK	38.7	0
u__183686	Firmicutes	Ruminococcaceae	Fournierella	NA	2.29278	4.10405e-05	***	DK	22.6	0.3
u__denovo153625	Firmicutes	Lachnospiraceae	Fusicatenibacter	NA	-2.00381	0.00365631	**	IN	0	16.3
u__denovo130754	Firmicutes	Lachnospiraceae	Fusicatenibacter	NA	-0.894808	0.00811403	**	IN	16.8	22.8
u__363400	Firmicutes	Lachnospiraceae	Fusicatenibacter	saccharivorans	-0.642224	3.8965e-05	***	IN	92.5	95.6
u__362767	Firmicutes	Lachnospiraceae	Fusicatenibacter	NA	-0.492051	0.000748704	***	IN	90.3	94.2
u__694337	Firmicutes	Ruminococcaceae	GCA-900066225	NA	1.70094	0.00105257	**	DK	20.8	3.4
u__denovo72117	Firmicutes	Ruminococcaceae	GCA-900066225	NA	1.71613	0.00303758	**	DK	17.9	4.1
u__846464	Firmicutes	Ruminococcaceae	GCA-900066225	NA	3.14053	1.30254e-23	***	DK	48	4.8
u__949789	Firmicutes	Carnobacteriaceae	Granulicatella	adiacens/para-adiacens	-1.78745	4.43247e-07	***	IN	14	30.3
u__197105	Firmicutes	Erysipelotrichaceae	Holdemanella	biformis	-1.94536	1.62692e-08	***	IN	44.1	64.3
u__denovo91833	Firmicutes	Erysipelotrichaceae	Holdemanella	NA	-1.91631	3.25956e-07	***	IN	7.5	27.9
u__denovo18814	Firmicutes	Erysipelotrichaceae	Holdemanella	NA	-1.8435	8.02739e-09	***	IN	11.5	36.1
u__193710	Firmicutes	Erysipelotrichaceae	Holdemanella	NA	-1.48184	1.02715e-07	***	IN	18.3	42.9
u__524884	Firmicutes	Erysipelotrichaceae	Holdemanella	NA	-1.44644	2.50217e-07	***	IN	62.4	78.9
u__367215	Firmicutes	Erysipelotrichaceae	Holdemania	filiformis	3.19384	4.26486e-55	***	DK	82.4	28.6
u__185961	Firmicutes	Lachnospiraceae	Howardella	ureilytica	-0.659377	0.0413387	*	IN	24.7	50.7
u__186521	Firmicutes	Lachnospiraceae	Hungatella	hathewayi	1.89422	0.00048663	***	DK	20.8	3.1
u__647215	Firmicutes	Ruminococcaceae	Intestinimonas	NA	-1.25157	2.02148e-09	***	IN	63.1	73.1
u__519763	Firmicutes	Ruminococcaceae	Intestinimonas	NA	1.93811	0.00752921	**	DK	15.8	0.7
u__denovo42990	Firmicutes	Ruminococcaceae	Intestinimonas	NA	1.97256	1.98253e-06	***	DK	29.7	2.7
u__581933	Firmicutes	Ruminococcaceae	Intestinimonas	NA	1.98398	1.09092e-08	***	DK	32.6	7.8
u__367176	Firmicutes	Ruminococcaceae	Intestinimonas	butyriciproducens	2.93868	1.28687e-13	***	DK	34.8	7.5
u__306699	Firmicutes	Ruminococcaceae	Intestinimonas	NA	3.29515	3.17385e-45	***	DK	64.2	6.1
u__322464	Firmicutes	Ruminococcaceae	Intestinimonas	NA	4.82163	3.73291e-113	***	DK	80.6	8.8
u__denovo22265	Proteobacteria	Burkholderiaceae	Kerstersia	NA	-2.22526	0.00253654	**	IN	0	15.3
u__813457	Proteobacteria	Enterobacteriaceae	Klebsiella	NA	-2.72084	5.66282e-13	***	IN	5	40.5
u__4363269	Firmicutes	Lachnospiraceae	Lachnoclostridium	NA	-2.73718	4.21084e-20	***	IN	9	43.2
u__190607	Firmicutes	Lachnospiraceae	Lachnoclostridium	NA	-1.17682	7.95802e-07	***	IN	29.7	49.7
u__536910	Firmicutes	Lachnospiraceae	Lachnoclostridium	NA	0.309042	0.0362734	*	DK	89.2	91.2
u__759751	Firmicutes	Lachnospiraceae	Lachnoclostridium	NA	0.696255	3.12667e-14	***	DK	68.8	55.8
u__523064	Firmicutes	Lachnospiraceae	Lachnoclostridium	NA	1.31337	0.000179318	***	DK	31.9	11.9
u__364034	Firmicutes	Lachnospiraceae	Lachnoclostridium	NA	1.48491	3.62759e-09	***	DK	40.1	15
u__306299	Firmicutes	Lachnospiraceae	Lachnoclostridium	NA	1.63794	3.51405e-05	***	DK	30.8	11.2
u__299858	Firmicutes	Lachnospiraceae	Lachnoclostridium	NA	1.68965	4.80511e-20	***	DK	77.4	54.4
u__368698	Firmicutes	Lachnospiraceae	Lachnoclostridium	NA	1.7855	1.25978e-12	***	DK	58.4	35.4
u__110625	Firmicutes	Lachnospiraceae	Lachnoclostridium	NA	1.82524	0.000871479	***	DK	22.2	0.3
u__190226	Firmicutes	Lachnospiraceae	Lachnoclostridium	NA	2.00754	0.00615365	**	DK	15.4	0.7
u__212481	Firmicutes	Lachnospiraceae	Lachnoclostridium	NA	2.02647	3.7142e-22	***	DK	90.7	74.1
u__575261	Firmicutes	Lachnospiraceae	Lachnoclostridium	NA	2.06093	2.21598e-05	***	DK	25.8	1.7
u__denovo191855	Firmicutes	Lachnospiraceae	Lachnoclostridium	NA	2.08106	0.000212542	***	DK	21.5	1
u__192133	Firmicutes	Lachnospiraceae	Lachnoclostridium	NA	2.0912	2.22006e-05	***	DK	24.7	3.4
u__194374	Firmicutes	Lachnospiraceae	Lachnoclostridium	NA	2.1683	4.19338e-41	***	DK	90.3	77.9
u__331571	Firmicutes	Lachnospiraceae	Lachnoclostridium	NA	2.24792	0.0171764	*	DK	11.5	0.3
u__357312	Firmicutes	Lachnospiraceae	Lachnoclostridium	NA	2.27366	1.93778e-19	***	DK	65.9	29.3
u__198909	Firmicutes	Lachnospiraceae	Lachnospira	NA	-1.19876	0.000153127	***	IN	15.4	28.9
u__314095	Firmicutes	Lachnospiraceae	Lachnospira	pectinoschiza	0.723035	0.00275553	**	DK	79.9	57.1
u__346302	Firmicutes	Lachnospiraceae	Lachnospira	NA	0.791746	6.59754e-05	***	DK	87.5	81.6
u__1029949	Firmicutes	Lachnospiraceae	Lachnospira	NA	0.916949	0.00696365	**	DK	35.8	16.7
u__322835	Firmicutes	Lachnospiraceae	Lachnospira	NA	1.64212	4.53435e-11	***	DK	47.7	25.5
u__145572	Firmicutes	Lachnospiraceae	Lachnospiraceae_FCS020_group	NA	-2.18038	1.9532e-09	***	IN	6.1	33.3
u__193844	Firmicutes	Lachnospiraceae	Lachnospiraceae_FCS020_group	bacterium	-1.88345	1.77924e-13	***	IN	29.4	50.3
u__310979	Firmicutes	Lachnospiraceae	Lachnospiraceae_FCS020_group	NA	-1.41833	1.62232e-08	***	IN	26.9	44.6
u__369182	Firmicutes	Lachnospiraceae	Lachnospiraceae_FCS020_group	NA	-1.29061	9.0766e-13	***	IN	62.4	77.6
u__188574	Firmicutes	Lachnospiraceae	Lachnospiraceae_ND3007_group	NA	-1.11388	0.00306862	**	IN	12.5	30.3
u__261328	Firmicutes	Lachnospiraceae	Lachnospiraceae_ND3007_group	NA	-0.990964	3.06499e-05	***	IN	39.8	63.9
u__525458	Firmicutes	Lachnospiraceae	Lachnospiraceae_ND3007_group	NA	-0.849684	0.000917991	***	IN	32.6	52.4
u__307661	Firmicutes	Lachnospiraceae	Lachnospiraceae_ND3007_group	NA	-0.436167	0.0421994	*	IN	41.6	53.7
u__189381	Firmicutes	Lachnospiraceae	Lachnospiraceae_ND3007_group	NA	0.412087	0.0466421	*	DK	64.5	56.8
u__308057	Firmicutes	Lachnospiraceae	Lachnospiraceae_ND3007_group	NA	0.64307	0.0104553	*	DK	51.3	36.4
u__581003	Firmicutes	Lachnospiraceae	Lachnospiraceae_ND3007_group	NA	0.76196	1.44094e-06	***	DK	82.1	80.3
u__308860	Firmicutes	Lachnospiraceae	Lachnospiraceae_NK4A136_group	NA	-1.54389	3.84174e-06	***	IN	30.8	46.3
u__350875	Firmicutes	Lachnospiraceae	Lachnospiraceae_NK4A136_group	NA	0.533236	0.0141026	*	DK	60.9	41.5
u__212359	Firmicutes	Lachnospiraceae	Lachnospiraceae_NK4A136_group	NA	0.778344	0.000843876	***	DK	69.2	62.6
u__358712	Firmicutes	Lachnospiraceae	Lachnospiraceae_NK4A136_group	NA	1.09672	0.0420881	*	DK	19.4	11.2
u__360329	Firmicutes	Lachnospiraceae	Lachnospiraceae_NK4A136_group	NA	1.1324	3.82541e-09	***	DK	94.3	81.3
u__denovo184075	Firmicutes	Lachnospiraceae	Lachnospiraceae_NK4A136_group	NA	1.28017	0.00981013	**	DK	17.9	9.5
u__353292	Firmicutes	Lachnospiraceae	Lachnospiraceae_NK4A136_group	NA	1.3677	5.46211e-12	***	DK	91.4	69.7
u__272171	Firmicutes	Lachnospiraceae	Lachnospiraceae_NK4A136_group	NA	1.67771	5.45838e-05	***	DK	46.6	21.8
u__181572	Firmicutes	Lachnospiraceae	Lachnospiraceae_NK4A136_group	NA	1.85647	9.82182e-16	***	DK	77.1	50
u__361727	Firmicutes	Lachnospiraceae	Lachnospiraceae_NK4A136_group	NA	2.39483	8.5779e-38	***	DK	85.3	69.7
u__326136	Firmicutes	Lachnospiraceae	Lachnospiraceae_NK4A136_group	NA	2.57358	3.48439e-07	***	DK	23.7	4.8
u__194270	Firmicutes	Lachnospiraceae	Lachnospiraceae_NK4A136_group	NA	2.6204	1.32872e-05	***	DK	21.9	0
u__1040889	Firmicutes	Lachnospiraceae	Lachnospiraceae_NK4A136_group	NA	5.2938	1.07416e-180	***	DK	92.8	52.7
u__580090	Firmicutes	Lachnospiraceae	Lachnospiraceae_UCG-001	NA	-1.08489	0.00197015	**	IN	26.9	39.1
u__1106861	Firmicutes	Lachnospiraceae	Lachnospiraceae_UCG-001	NA	1.09585	0.000723748	***	DK	34.1	23.5
u__842193	Firmicutes	Lachnospiraceae	Lachnospiraceae_UCG-001	NA	1.2049	0.0194656	*	DK	19	10.2
u__187099	Firmicutes	Lachnospiraceae	Lachnospiraceae_UCG-001	NA	1.63179	1.17307e-06	***	DK	62.7	21.8
u__329205	Firmicutes	Lachnospiraceae	Lachnospiraceae_UCG-004	NA	0.364506	0.0266293	*	DK	86	86.1
u__338992	Firmicutes	Lachnospiraceae	Lachnospiraceae_UCG-004	NA	0.74232	0.000430444	***	DK	64.9	63.9
u__168289	Firmicutes	Lachnospiraceae	Lachnospiraceae_UCG-010	NA	1.34208	1.27718e-05	***	DK	39.8	19.4
u__186851	Firmicutes	Lachnospiraceae	Lachnospiraceae_UCG-010	NA	1.41351	5.70526e-07	***	DK	49.1	31
u__848615	Firmicutes	Lachnospiraceae	Lachnospiraceae_UCG-010	NA	2.70295	3.64819e-23	***	DK	65.6	39.8
u__178213	Firmicutes	Lactobacillaceae	Lactobacillus	NA	-6.40272	4.99775e-118	***	IN	7.2	74.8
u__denovo49732	Firmicutes	Lactobacillaceae	Lactobacillus	NA	-6.09427	1.51078e-90	***	IN	9.7	73.1
u__1121530	Firmicutes	Lactobacillaceae	Lactobacillus	ruminis	-5.65745	5.27281e-86	***	IN	18.6	93.5
u__15202	Firmicutes	Lactobacillaceae	Lactobacillus	ruminis	-4.54603	3.9137e-39	***	IN	2.5	49.3
u__denovo57075	Firmicutes	Lactobacillaceae	Lactobacillus	NA	-3.36034	1.44331e-21	***	IN	2.9	40.8
u__denovo108364	Firmicutes	Lactobacillaceae	Lactobacillus	NA	-2.51701	0.00130165	**	IN	0.7	14.3
u__denovo44195	Firmicutes	Lactobacillaceae	Lactobacillus	NA	-2.44208	3.62512e-08	***	IN	0.4	28.2
u__denovo37538	Firmicutes	Lactobacillaceae	Lactobacillus	NA	-1.83374	0.01711	*	IN	0.7	13.6
u__294254	Firmicutes	Streptococcaceae	Lactococcus	formosensis/garvieae/lactis	-2.68597	0.00042161	***	IN	0	15.3
u__4328026	Actinobacteria	Atopobiaceae	Libanicoccus	NA	-4.38683	7.74113e-29	***	IN	9.3	58.8
u__185594	Firmicutes	Lachnospiraceae	Marvinbryantia	NA	-2.68752	3.40525e-63	***	IN	48.4	89.8
u__347226	Firmicutes	Lachnospiraceae	Marvinbryantia	NA	-2.13876	1.15494e-18	***	IN	30.8	63.3
u__341284	Firmicutes	Lachnospiraceae	Marvinbryantia	NA	-1.58086	6.89734e-05	***	IN	5.4	26.5
u__361845	Firmicutes	Lachnospiraceae	Marvinbryantia	NA	-1.57994	2.08743e-15	***	IN	44.8	73.5
u__354461	Firmicutes	Lachnospiraceae	Marvinbryantia	NA	-1.31082	2.16167e-11	***	IN	43	62.2
u__510843	Firmicutes	Lachnospiraceae	Marvinbryantia	NA	-0.804039	0.0413387	*	IN	13.6	21.4
u__219064	Firmicutes	Veillonellaceae	Megamonas	NA	-3.28925	4.79982e-10	***	IN	2.5	24.1
u__denovo9549	Firmicutes	Veillonellaceae	Megamonas	NA	-1.79782	0.00412426	**	IN	2.9	16.3
u__264967	Firmicutes	Veillonellaceae	Megasphaera	NA	-8.28226	1.13983e-112	***	IN	2.9	68
u__52166	Firmicutes	Veillonellaceae	Megasphaera	NA	-4.81749	1.9915e-53	***	IN	2.2	56.8
u__denovo205283	Firmicutes	Veillonellaceae	Megasphaera	NA	-3.55446	8.55965e-18	***	IN	0.4	35.4
u__denovo5636	Firmicutes	Veillonellaceae	Megasphaera	NA	-2.54888	7.5296e-10	***	IN	0.7	31
u__denovo40176	Firmicutes	Veillonellaceae	Megasphaera	NA	-2.42718	4.36447e-10	***	IN	0.4	32.3
u__denovo86547	Firmicutes	Veillonellaceae	Megasphaera	NA	-2.38404	1.12243e-07	***	IN	0	27.9
u__denovo147069	Firmicutes	Veillonellaceae	Megasphaera	NA	-2.1147	1.52414e-06	***	IN	0.4	27.6
u__denovo208989	Firmicutes	Veillonellaceae	Megasphaera	NA	-1.95365	0.00010706	***	IN	0	23.5
u__denovo48064	Firmicutes	Veillonellaceae	Megasphaera	NA	-1.95198	4.63153e-07	***	IN	1.4	30.3
u__denovo33723	Firmicutes	Veillonellaceae	Megasphaera	NA	-1.75325	0.00209692	**	IN	0	20.1
u__denovo148	Firmicutes	Veillonellaceae	Megasphaera	NA	-1.73826	0.000963327	***	IN	0.7	21.4
u__585220	Firmicutes	Erysipelotrichaceae	Merdibacter	NA	2.20125	4.86423e-06	***	DK	26.9	0
u__4300127	Firmicutes	Veillonellaceae	Mitsuokella	NA	-3.98265	8.98684e-18	***	IN	3.2	33.7
u__13811	Firmicutes	Veillonellaceae	Mitsuokella	NA	-3.83067	4.91405e-23	***	IN	10	72.4
u__denovo100885	Firmicutes	Veillonellaceae	Mitsuokella	NA	-3.60777	1.41256e-05	***	IN	0.7	14.3
u__denovo173415	Firmicutes	Veillonellaceae	Mitsuokella	NA	-2.46772	0.000256756	***	IN	0.4	17.3
u__149335	Firmicutes	Veillonellaceae	Mitsuokella	jalaludinii	-2.10202	2.31393e-08	***	IN	20.8	68.4
u__195350	Firmicutes	Lachnospiraceae	NA	NA	-5.26611	4.72313e-114	***	IN	12.5	77.9
u__561171	Firmicutes	Lachnospiraceae	NA	NA	-4.47822	4.60806e-50	***	IN	19.4	68.4
u__175962	Firmicutes	Ruminococcaceae	NA	NA	-3.59779	1.53529e-21	***	IN	6.5	41.2
u__207262	Firmicutes	Lachnospiraceae	NA	NA	-2.94949	3.11555e-28	***	IN	5.7	48.3
u__772384	Firmicutes	Lachnospiraceae	NA	NA	-2.90216	2.09762e-11	***	IN	8.6	33
u__296052	Firmicutes	Lachnospiraceae	NA	NA	-2.80132	9.63482e-30	***	IN	6.5	50.3
u__617216	Actinobacteria	NA	NA	NA	-2.75345	5.78246e-08	***	IN	5	26.9
u__denovo90034	Firmicutes	Lachnospiraceae	NA	NA	-2.64458	1.23182e-16	***	IN	7.5	38.1
u__denovo139444	Bacteroidetes	Prevotellaceae	NA	NA	-2.60615	0.000438552	***	IN	0.7	15.3
u__368203	Firmicutes	Lachnospiraceae	NA	NA	-2.42994	5.12907e-47	***	IN	50.5	86.4
u__denovo250436	Firmicutes	NA	NA	NA	-2.38095	1.1532e-13	***	IN	1.1	38.8
u__229874	Tenericutes	NA	NA	NA	-2.32106	0.00535751	**	IN	2.5	11.9
u__4288931	Firmicutes	Ruminococcaceae	NA	NA	-2.28176	1.97718e-07	***	IN	6.1	39.1
u__352182	Firmicutes	Ruminococcaceae	NA	NA	-2.25942	0.00517382	**	IN	2.2	12.2
u__350091	Firmicutes	Lachnospiraceae	NA	NA	-2.24108	8.58508e-28	***	IN	31.9	66.7
u__4281639	Firmicutes	Lachnospiraceae	NA	NA	-2.12006	2.88589e-12	***	IN	5	37.1
u__365484	Firmicutes	Lachnospiraceae	NA	NA	-1.9511	6.59121e-40	***	IN	85.3	97.3
u__denovo164513	Firmicutes	Lachnospiraceae	NA	NA	-1.9414	1.26216e-06	***	IN	1.8	28.6
u__369017	Firmicutes	Lachnospiraceae	NA	NA	-1.93887	6.3814e-32	***	IN	73.8	82.3
u__denovo81579	NA	NA	NA	NA	-1.92283	0.0210508	*	IN	2.9	11.6
u__173996	Firmicutes	Lachnospiraceae	NA	NA	-1.9126	5.58173e-10	***	IN	7.5	35.4
u__denovo219464	Bacteroidetes	Muribaculaceae	NA	NA	-1.83391	3.96014e-05	***	IN	7.2	24.8
u__189855	Firmicutes	Lachnospiraceae	NA	NA	-1.82015	7.47635e-08	***	IN	6.1	31.6
u__470382	Firmicutes	Lachnospiraceae	NA	NA	-1.80963	1.22396e-42	***	IN	94.3	97.3
u__denovo108002	Firmicutes	Lachnospiraceae	NA	NA	-1.65199	2.08978e-09	***	IN	9.7	36.1
u__denovo39661	Firmicutes	Lachnospiraceae	NA	NA	-1.64632	2.48984e-05	***	IN	17.9	27.9
u__4369131	Firmicutes	Peptococcaceae	NA	NA	-1.64604	0.000282263	***	IN	4.7	22.1
u__denovo203300	Firmicutes	Lachnospiraceae	NA	NA	-1.62906	5.09053e-07	***	IN	12.9	30.6
u__denovo239627	Firmicutes	Ruminococcaceae	NA	NA	-1.62469	0.00042918	***	IN	4.7	21.8
u__360147	Firmicutes	Lachnospiraceae	NA	NA	-1.58457	1.45301e-07	***	IN	8.6	33
u__294791	Firmicutes	Lachnospiraceae	NA	NA	-1.57811	4.25422e-06	***	IN	22.6	32.3
u__228061	Firmicutes	Ruminococcaceae	NA	NA	-1.57072	3.4578e-09	***	IN	48.4	68.7
u__195651	Firmicutes	Ruminococcaceae	NA	NA	-1.34776	3.44982e-06	***	IN	14.7	31.6
u__denovo193574	Firmicutes	Lachnospiraceae	NA	NA	-1.14896	2.60117e-05	***	IN	25.8	34.4
u__513344	Firmicutes	Lachnospiraceae	NA	NA	-1.09611	5.82667e-05	***	IN	18.6	35.4
u__546406	Firmicutes	Lachnospiraceae	NA	NA	-1.0921	0.000111424	***	IN	21.5	37.4
u__4388068	Tenericutes	NA	NA	NA	-1.03912	0.0283313	*	IN	20.4	36.1
u__211191	Firmicutes	Ruminococcaceae	NA	NA	-1.02209	0.000886601	***	IN	42.3	60.9
u__4427290	Firmicutes	Ruminococcaceae	NA	NA	-0.999222	0.00256149	**	IN	25.8	32.3
u__174818	Firmicutes	Ruminococcaceae	NA	NA	-0.870744	0.000206084	***	IN	31.5	44.9
u__369429	Firmicutes	Lachnospiraceae	NA	NA	-0.716849	0.000114201	***	IN	83.9	88.8
u__338372	Firmicutes	Lachnospiraceae	NA	NA	-0.70657	0.00397822	**	IN	39.1	50.7
u__365118	Firmicutes	Lachnospiraceae	NA	NA	-0.649681	0.0246528	*	IN	24.4	35
u__846141	Firmicutes	Lachnospiraceae	NA	NA	0.48414	0.0119288	*	DK	64.9	69.7
u__168071	Firmicutes	Lachnospiraceae	NA	NA	0.757051	1.86104e-05	***	DK	69.9	57.5
u__518040	Firmicutes	Lachnospiraceae	NA	NA	0.782976	0.00976435	**	DK	31.2	26.2
u__563572	Firmicutes	Lachnospiraceae	NA	NA	0.8669	5.1525e-06	***	DK	79.6	78.2
u__369109	Firmicutes	Ruminococcaceae	NA	NA	0.876109	0.0044386	**	DK	47	39.5
u__314582	Firmicutes	Ruminococcaceae	NA	NA	0.973221	7.06553e-05	***	DK	43	23.5
u__233052	Firmicutes	Christensenellaceae	NA	NA	1.12757	0.000720898	***	DK	36.6	20.1
u__585480	Firmicutes	Lachnospiraceae	NA	NA	1.19787	7.00863e-09	***	DK	80.3	54.4
u__589989	Firmicutes	Ruminococcaceae	NA	NA	1.22725	0.000378511	***	DK	32.3	16.3
u__359581	Firmicutes	Ruminococcaceae	NA	NA	1.2496	5.96116e-05	***	DK	63.4	63.3
u__355334	Firmicutes	Ruminococcaceae	NA	NA	1.26892	7.78047e-05	***	DK	56.3	50.3
u__4300690	Firmicutes	Ruminococcaceae	NA	NA	1.47156	6.90714e-05	***	DK	30.1	13.9
u__360946	Firmicutes	Ruminococcaceae	NA	NA	1.57683	5.8208e-05	***	DK	23.7	12.2
u__227819	Actinobacteria	NA	NA	NA	1.68015	0.00986194	**	DK	15.8	5.1
u__34789	Firmicutes	NA	NA	NA	1.83681	2.18914e-05	***	DK	25.8	8.8
u__denovo111551	Bacteroidetes	NA	NA	NA	1.90219	0.0123136	*	DK	15.1	0.3
u__166689	Firmicutes	Ruminococcaceae	NA	NA	1.93466	3.43909e-05	***	DK	26.2	1
u__4425526	Firmicutes	Lachnospiraceae	NA	NA	1.93523	4.25702e-10	***	DK	55.6	31.6
u__344804	Firmicutes	Lachnospiraceae	NA	NA	1.95577	8.6562e-08	***	DK	53.4	43.9
u__121873	Firmicutes	Peptococcaceae	NA	NA	1.9566	7.26245e-07	***	DK	31.2	3.4
u__2318217	Firmicutes	Ruminococcaceae	NA	NA	1.98174	1.95927e-08	***	DK	39.8	21.4
u__2256425	Firmicutes	Clostridiales_vadinBB60_group	NA	NA	1.98983	1.96892e-05	***	DK	27.6	1.7
u__364289	Firmicutes	Peptococcaceae	NA	NA	2.04424	0.0251732	*	DK	12.2	0
u__565357	Firmicutes	Lachnospiraceae	NA	NA	2.09379	5.20599e-15	***	DK	69.9	32.7
u__denovo55894	Firmicutes	Christensenellaceae	NA	NA	2.09435	0.000219457	***	DK	21.9	0.3
u__4428714	Tenericutes	NA	NA	NA	2.13639	1.11808e-06	***	DK	39.4	27.2
u__319455	Firmicutes	Christensenellaceae	NA	NA	2.15017	1.12376e-11	***	DK	40.1	6.5
u__213870	Firmicutes	Ruminococcaceae	NA	NA	2.16028	4.51161e-07	***	DK	29.7	1.7
u__217109	Firmicutes	Christensenellaceae	NA	NA	2.18205	3.39767e-07	***	DK	31.2	1
u__555547	Firmicutes	NA	NA	NA	2.19677	1.6472e-09	***	DK	35.5	4.8
u__denovo160829	Firmicutes	Ruminococcaceae	NA	NA	2.21419	0.000432496	***	DK	19.4	1
u__169364	Firmicutes	Lachnospiraceae	NA	NA	2.27338	1.18099e-05	***	DK	24.7	1
u__836693	Firmicutes	NA	NA	NA	2.40653	1.06399e-08	***	DK	30.8	1.7
u__826624	Firmicutes	Lachnospiraceae	NA	NA	2.45567	1.28422e-17	***	DK	55.6	17.3
u__1885089	Firmicutes	Ruminococcaceae	NA	NA	2.51106	1.67234e-09	***	DK	31.2	1.7
u__denovo59964	Cyanobacteria	NA	NA	NA	2.56668	0.00437419	**	DK	12.9	0
u__546456	Firmicutes	Ruminococcaceae	NA	NA	2.88147	1.80661e-05	***	DK	19.4	0
u__2283112	Firmicutes	Ruminococcaceae	NA	NA	2.90774	4.24295e-18	***	DK	42.3	6.8
u__348227	Firmicutes	Lachnospiraceae	NA	NA	2.92322	5.8635e-15	***	DK	35.1	23.5
u__537661	Firmicutes	Lachnospiraceae	NA	NA	3.02277	6.17359e-14	***	DK	34.8	1
u__291272	Firmicutes	Ruminococcaceae	NA	NA	3.04691	1.41295e-05	***	DK	18.6	0.7
u__591818	Firmicutes	Ruminococcaceae	NA	NA	3.229	2.22751e-11	***	DK	29.4	0.3
u__586525	Firmicutes	Ruminococcaceae	NA	NA	3.23857	2.36748e-19	***	DK	41.9	3.4
u__363844	Firmicutes	NA	NA	NA	3.3871	1.68354e-49	***	DK	69.5	17.3
u__187404	Firmicutes	Ruminococcaceae	NA	NA	3.62973	1.17737e-26	***	DK	49.8	2.7
u__212532	Firmicutes	Ruminococcaceae	NA	NA	4.00241	2.2275e-58	***	DK	72	11.6
u__544859	Firmicutes	Ruminococcaceae	NA	NA	4.31118	1.61134e-74	***	DK	78.9	12.6
u__525341	Cyanobacteria	NA	NA	NA	4.31306	8.52955e-20	***	DK	33.7	1
u__573110	Firmicutes	Lachnospiraceae	NA	NA	5.63399	4.97412e-54	***	DK	51.3	0.7
u__325850	Proteobacteria	NA	NA	NA	5.72718	1.64282e-23	***	DK	29.7	0.3
u__181035	Firmicutes	Ruminococcaceae	Negativibacillus	NA	3.92474	2.72962e-17	***	DK	33.7	0
u__561607	Firmicutes	Ruminococcaceae	Negativibacillus	NA	5.37328	7.14101e-43	***	DK	45.9	1
u__189899	Firmicutes	Ruminococcaceae	Negativibacillus	NA	5.44612	1.89298e-26	***	DK	33.7	0
u__73753	Bacteroidetes	Marinifilaceae	Odoribacter	NA	2.10415	2.61556e-12	***	DK	42.7	8.8
u__4454586	Bacteroidetes	Marinifilaceae	Odoribacter	NA	2.80673	5.25949e-33	***	DK	64.9	15.3
u__3579707	Bacteroidetes	Marinifilaceae	Odoribacter	splanchnicus	2.92841	1.41731e-52	***	DK	91	39.5
u__4441081	Actinobacteria	Atopobiaceae	Olsenella	NA	-3.24631	1.11107e-30	***	IN	26.5	73.8
u__254846	Firmicutes	Lachnospiraceae	Oribacterium	NA	-5.08634	1.28575e-09	***	IN	1.1	15.3
u__198814	Firmicutes	Ruminococcaceae	Oscillibacter	NA	-1.08784	0.00100571	**	IN	24.7	32.3
u__304973	Firmicutes	Ruminococcaceae	Oscillibacter	NA	1.97196	3.31688e-08	***	DK	33	5.8
u__denovo119794	Firmicutes	Ruminococcaceae	Oscillibacter	NA	2.02252	8.04455e-05	***	DK	24.4	0.7
u__362793	Firmicutes	Ruminococcaceae	Oscillibacter	NA	3.03041	6.84179e-10	***	DK	29	0
u__548032	Firmicutes	Ruminococcaceae	Oscillibacter	NA	3.15171	9.94946e-35	***	DK	66.3	15
u__585227	Firmicutes	Ruminococcaceae	Oscillibacter	NA	4.67538	4.85148e-97	***	DK	91	22.1
u__564334	Firmicutes	Ruminococcaceae	Oscillibacter	NA	5.51562	5.37327e-52	***	DK	52.3	1.4
u__206513	Firmicutes	Ruminococcaceae	Oscillospira	NA	2.26387	1.66743e-08	***	DK	31.9	1
u__356187	Firmicutes	Ruminococcaceae	Oscillospira	NA	3.899	7.61037e-34	***	DK	48.4	1.7
u__7369	Proteobacteria	Burkholderiaceae	Oxalobacter	NA	2.08465	2.41507e-09	***	DK	37.6	19
u__2545906	Bacteroidetes	Tannerellaceae	Parabacteroides	NA	2.30645	2.01737e-18	***	DK	56.3	13.6
u__578016	Bacteroidetes	Tannerellaceae	Parabacteroides	NA	2.52233	2.75963e-39	***	DK	90.7	59.9
u__291090	Bacteroidetes	Tannerellaceae	Parabacteroides	NA	2.53689	1.55455e-32	***	DK	65.9	17.3
u__198190	Bacteroidetes	Tannerellaceae	Parabacteroides	NA	2.61315	1.20051e-23	***	DK	55.6	10.2
u__174842	Bacteroidetes	Tannerellaceae	Parabacteroides	NA	2.75805	1.38282e-21	***	DK	62	25.9
u__4369272	Bacteroidetes	Tannerellaceae	Parabacteroides	NA	2.84253	6.66229e-11	***	DK	32.3	1.4
u__179157	Bacteroidetes	Tannerellaceae	Parabacteroides	NA	3.06864	8.52668e-36	***	DK	71	26.9
u__180082	Bacteroidetes	Tannerellaceae	Parabacteroides	NA	3.10058	4.02482e-40	***	DK	80.3	46.9
u__198866	Bacteroidetes	Tannerellaceae	Parabacteroides	merdae	3.21928	1.10685e-43	***	DK	80.6	48.6
u__577294	Bacteroidetes	Tannerellaceae	Parabacteroides	NA	3.62918	9.59079e-27	***	DK	55.2	17
u__585914	Bacteroidetes	Tannerellaceae	Parabacteroides	distasonis	3.97216	1.56027e-92	***	DK	93.5	60.2
u__denovo74362	Bacteroidetes	Prevotellaceae	Paraprevotella	NA	2.05103	0.00743199	**	DK	12.5	3.4
u__165118	Bacteroidetes	Prevotellaceae	Paraprevotella	NA	2.14602	1.99884e-08	***	DK	39.4	39.5
u__366147	Bacteroidetes	Prevotellaceae	Paraprevotella	NA	2.90224	3.68097e-14	***	DK	35.5	19.4
u__181432	Bacteroidetes	Prevotellaceae	Paraprevotella	NA	3.30606	7.16399e-20	***	DK	44.8	25.2
u__189076	Proteobacteria	Burkholderiaceae	Parasutterella	NA	2.47678	1.12808e-12	***	DK	50.9	20.4
u__4449236	Proteobacteria	Burkholderiaceae	Parasutterella	excrementihominis	3.44144	6.20738e-22	***	DK	51.3	16.7
u__112891	Proteobacteria	Burkholderiaceae	Parasutterella	NA	4.42546	1.40114e-22	***	DK	36.9	5.1
u__169031	Firmicutes	Acidaminococcaceae	Phascolarctobacterium	NA	2.98921	5.74376e-09	***	DK	26.2	3.4
u__2710761	Firmicutes	Acidaminococcaceae	Phascolarctobacterium	NA	3.50328	2.07667e-11	***	DK	25.8	3.7
u__157424	Firmicutes	Acidaminococcaceae	Phascolarctobacterium	NA	10.787	1.69606e-68	***	DK	30.8	1
u__230421	Firmicutes	Ruminococcaceae	Phocea	massiliensis	3.01023	4.51869e-21	***	DK	44.8	4.1
u__denovo273463	Bacteroidetes	Prevotellaceae	Prevotella_2	NA	-5.3758	2.32951e-25	***	IN	1.4	32.3
u__denovo129337	Bacteroidetes	Prevotellaceae	Prevotella_2	NA	-4.8099	1.36624e-29	***	IN	3.9	40.5
u__denovo108094	Bacteroidetes	Prevotellaceae	Prevotella_2	NA	-3.88725	9.60764e-16	***	IN	1.8	29.6
u__denovo116281	Bacteroidetes	Prevotellaceae	Prevotella_2	NA	-2.36569	3.52824e-06	***	IN	1.8	22.8
u__4397200	Bacteroidetes	Prevotellaceae	Prevotella_7	NA	-13.6252	2.89369e-171	***	IN	1.4	46.9
u__1656781	Bacteroidetes	Prevotellaceae	Prevotella_7	NA	2.56702	8.87547e-11	***	DK	54.5	40.8
u__350627	Bacteroidetes	Prevotellaceae	Prevotella_9	NA	-4.83487	2.01224e-30	***	IN	5	43.5
u__527941	Bacteroidetes	Prevotellaceae	Prevotella_9	NA	-3.7302	6.85634e-17	***	IN	2.5	32
u__339221	Bacteroidetes	Prevotellaceae	Prevotella_9	NA	-3.58941	3.33549e-19	***	IN	19.4	75.2
u__denovo94756	Bacteroidetes	Prevotellaceae	Prevotella_9	NA	-3.32476	0.00476183	**	IN	0	8.8
u__denovo246133	Bacteroidetes	Prevotellaceae	Prevotella_9	NA	-3.20712	6.67677e-10	***	IN	1.4	25.2
u__4436552	Bacteroidetes	Prevotellaceae	Prevotella_9	NA	-3.1475	1.39051e-14	***	IN	17.6	68.7
u__300650	Bacteroidetes	Prevotellaceae	Prevotella_9	NA	-2.99905	6.00319e-23	***	IN	17.2	65.6
u__333028	Bacteroidetes	Prevotellaceae	Prevotella_9	NA	-2.97101	1.68376e-05	***	IN	2.5	17.3
u__denovo156614	Bacteroidetes	Prevotellaceae	Prevotella_9	NA	-2.96973	0.0015204	**	IN	1.1	11.6
u__4318208	Bacteroidetes	Prevotellaceae	Prevotella_9	NA	-2.85683	3.91521e-24	***	IN	13.6	48
u__530653	Bacteroidetes	Prevotellaceae	Prevotella_9	NA	-2.80874	2.49964e-19	***	IN	41.9	89.8
u__296442	Bacteroidetes	Prevotellaceae	Prevotella_9	NA	-2.68086	7.90499e-23	***	IN	12.9	58.5
u__denovo30483	Bacteroidetes	Prevotellaceae	Prevotella_9	NA	-2.54108	7.79721e-19	***	IN	15.8	49.3
u__4410166	Bacteroidetes	Prevotellaceae	Prevotella_9	NA	-2.42974	6.96964e-16	***	IN	16.5	64.3
u__denovo94794	Bacteroidetes	Prevotellaceae	Prevotella_9	NA	-2.37601	8.95424e-13	***	IN	4.7	36.1
u__denovo267360	Bacteroidetes	Prevotellaceae	Prevotella_9	NA	-2.23132	0.00390068	**	IN	1.8	13.3
u__denovo228592	Bacteroidetes	Prevotellaceae	Prevotella_9	NA	-2.19155	0.000441529	***	IN	1.4	18
u__denovo254541	Bacteroidetes	Prevotellaceae	Prevotella_9	NA	-2.14667	5.34476e-12	***	IN	12.2	41.8
u__denovo163238	Bacteroidetes	Prevotellaceae	Prevotella_9	NA	-2.02705	2.84035e-13	***	IN	17.2	55.4
u__denovo87131	Bacteroidetes	Prevotellaceae	Prevotella_9	NA	-2.00259	6.16332e-07	***	IN	5	27.2
u__denovo160767	Bacteroidetes	Prevotellaceae	Prevotella_9	NA	-1.99568	0.00685305	**	IN	5.7	10.9
u__292041	Bacteroidetes	Prevotellaceae	Prevotella_9	NA	-1.96155	4.54287e-12	***	IN	16.5	58.5
u__denovo214051	Bacteroidetes	Prevotellaceae	Prevotella_9	NA	-1.95428	0.00296493	**	IN	6.8	13.9
u__568118	Bacteroidetes	Prevotellaceae	Prevotella_9	NA	-1.91527	6.76588e-13	***	IN	53.4	88.8
u__545061	Bacteroidetes	Prevotellaceae	Prevotella_9	NA	-1.87504	3.52342e-10	***	IN	22.6	54.1
u__denovo278077	Bacteroidetes	Prevotellaceae	Prevotella_9	NA	-1.85628	1.00152e-07	***	IN	7.2	33.3
u__denovo251367	Bacteroidetes	Prevotellaceae	Prevotella_9	NA	-1.84991	7.78917e-05	***	IN	3.9	22.4
u__588929	Bacteroidetes	Prevotellaceae	Prevotella_9	NA	-1.80186	6.92261e-12	***	IN	71	95.9
u__173565	Bacteroidetes	Prevotellaceae	Prevotella_9	NA	-1.76611	1.31372e-06	***	IN	7.9	28.9
u__524891	Bacteroidetes	Prevotellaceae	Prevotella_9	NA	-1.74687	3.16396e-09	***	IN	8.2	39.1
u__292921	Bacteroidetes	Prevotellaceae	Prevotella_9	NA	-1.69438	1.87932e-07	***	IN	42.7	82.3
u__344318	Bacteroidetes	Prevotellaceae	Prevotella_9	NA	-1.53993	2.34938e-09	***	IN	44.4	84.4
u__denovo64494	Bacteroidetes	Prevotellaceae	Prevotella_9	NA	-1.41642	0.0172746	*	IN	5	17.3
u__518820	Bacteroidetes	Prevotellaceae	Prevotella_9	NA	-1.27258	0.00306862	**	IN	21.9	67.3
u__326482	Bacteroidetes	Prevotellaceae	Prevotella_9	NA	-1.1804	0.0001862	***	IN	35.8	64.3
u__215670	Bacteroidetes	Prevotellaceae	Prevotella_9	NA	-0.943039	0.00193195	**	IN	17.6	40.8
u__212686	Firmicutes	Ruminococcaceae	Pseudoflavonifractor	NA	1.59952	0.000914579	***	DK	22.2	4.1
u__240271	Firmicutes	Ruminococcaceae	Pseudoflavonifractor	NA	1.69327	0.0012129	**	DK	21.9	2.4
u__535159	Proteobacteria	Pseudomonadaceae	Pseudomonas	aeruginosa/denitrificans/fluorescens/mendocina/otitidis/protegens/putida/tropicalis	-7.37288	4.0711e-75	***	IN	2.5	49
u__280369	Proteobacteria	Pseudomonadaceae	Pseudomonas	NA	-3.36895	2.50562e-13	***	IN	0.4	29.6
u__225284	Proteobacteria	Pseudomonadaceae	Pseudomonas	NA	-2.11575	2.48359e-07	***	IN	4.7	26.9
u__573976	Actinobacteria	Nocardiaceae	Rhodococcus	NA	2.29666	3.36399e-10	***	DK	34.4	3.1
u__536612	Actinobacteria	Nocardiaceae	Rhodococcus	NA	2.99368	7.99368e-27	***	DK	52	3.4
u__278795	Actinobacteria	Nocardiaceae	Rhodococcus	baikonurensis/boritolerans/degradans/erythropolis/globerulus/hoagii/opacus/qingshengii/rhodochrous	4.48686	5.52398e-68	***	DK	75.6	23.8
u__555945	Firmicutes	Peptostreptococcaceae	Romboutsia	ilealis/timonensis	-2.59831	1.16773e-28	***	IN	57	76.2
u__193863	Firmicutes	Lachnospiraceae	Roseburia	NA	-3.17034	4.15707e-31	***	IN	5	49
u__367909	Firmicutes	Lachnospiraceae	Roseburia	NA	-2.09352	4.51612e-20	***	IN	16.8	48.6
u__197760	Firmicutes	Lachnospiraceae	Roseburia	NA	-2.04402	1.02373e-14	***	IN	8.6	41.8
u__1607319	Firmicutes	Lachnospiraceae	Roseburia	NA	-1.72714	9.24529e-14	***	IN	41.6	65
u__198426	Firmicutes	Lachnospiraceae	Roseburia	NA	-1.69453	3.50935e-15	***	IN	60.6	82
u__529740	Firmicutes	Lachnospiraceae	Roseburia	NA	-1.69376	0.00038718	***	IN	8.2	26.9
u__183039	Firmicutes	Lachnospiraceae	Roseburia	NA	-1.30673	6.58939e-06	***	IN	19.7	35.4
u__213487	Firmicutes	Lachnospiraceae	Roseburia	NA	-1.03693	0.00261949	**	IN	13.3	31
u__708680	Firmicutes	Lachnospiraceae	Roseburia	faecis	-0.736855	5.00942e-09	***	IN	98.9	98
u__190107	Firmicutes	Lachnospiraceae	Roseburia	NA	-0.716946	0.000218833	***	IN	77.1	77.9
u__701221	Firmicutes	Lachnospiraceae	Roseburia	NA	-0.609294	0.000252243	***	IN	75.3	81
u__571178	Firmicutes	Lachnospiraceae	Roseburia	NA	-0.558508	0.0161299	*	IN	39.1	44.6
u__528362	Firmicutes	Lachnospiraceae	Roseburia	NA	-0.39559	0.0126777	*	IN	93.5	91.2
u__352304	Firmicutes	Lachnospiraceae	Roseburia	NA	0.530389	0.047838	*	DK	34.8	29.6
u__584463	Firmicutes	Lachnospiraceae	Roseburia	NA	0.658896	0.0149746	*	DK	74.9	66.3
u__368261	Firmicutes	Lachnospiraceae	Roseburia	NA	1.07743	0.000403517	***	DK	32.6	27.2
u__denovo191251	Firmicutes	Lachnospiraceae	Roseburia	NA	1.32559	2.47905e-05	***	DK	35.8	12.6
u__denovo64094	Firmicutes	Lachnospiraceae	Roseburia	NA	1.55972	3.55237e-11	***	DK	76	39.5
u__319097	Firmicutes	Lachnospiraceae	Roseburia	NA	1.78486	2.271e-14	***	DK	62.4	23.5
u__denovo194502	Firmicutes	Lachnospiraceae	Roseburia	NA	2.38124	0.00158435	**	DK	15.4	1.7
u__denovo32530	Firmicutes	Ruminococcaceae	Ruminiclostridium	NA	2.12064	0.000730153	***	DK	19.7	0
u__362342	Firmicutes	Ruminococcaceae	Ruminiclostridium_5	NA	1.10875	4.83998e-05	***	DK	51.3	26.5
u__198184	Firmicutes	Ruminococcaceae	Ruminiclostridium_5	NA	1.64123	9.5644e-10	***	DK	39.8	18
u__591635	Firmicutes	Ruminococcaceae	Ruminiclostridium_5	NA	1.96167	2.8125e-18	***	DK	72.8	38.1
u__340170	Firmicutes	Ruminococcaceae	Ruminiclostridium_5	NA	2.11773	2.80513e-26	***	DK	87.5	58.2
u__175619	Firmicutes	Ruminococcaceae	Ruminiclostridium_5	NA	4.87051	1.12852e-42	***	DK	49.8	1.4
u__denovo252346	Firmicutes	Ruminococcaceae	Ruminiclostridium_6	NA	2.26215	7.75528e-06	***	DK	24.7	1.4
u__369555	Firmicutes	Ruminococcaceae	Ruminiclostridium_6	NA	2.43835	5.06869e-16	***	DK	79.9	33.7
u__denovo66278	Firmicutes	Ruminococcaceae	Ruminiclostridium_6	NA	2.55561	1.76889e-07	***	DK	25.4	3.4
u__denovo138142	Firmicutes	Ruminococcaceae	Ruminiclostridium_6	NA	2.96777	4.65622e-11	***	DK	29.4	4.1
u__denovo123709	Firmicutes	Ruminococcaceae	Ruminiclostridium_6	NA	3.10319	3.4442e-10	***	DK	27.2	2.4
u__318928	Firmicutes	Ruminococcaceae	Ruminiclostridium_6	NA	3.90956	6.44502e-22	***	DK	51.3	8.8
u__232975	Firmicutes	Ruminococcaceae	Ruminiclostridium_9	NA	1.38864	2.42367e-09	***	DK	55.9	33.3
u__291348	Firmicutes	Ruminococcaceae	Ruminiclostridium_9	NA	1.90422	0.000720898	***	DK	21.9	0
u__408513	Firmicutes	Ruminococcaceae	Ruminiclostridium_9	NA	2.66914	7.73003e-05	***	DK	18.6	0.3
u__209327	Firmicutes	Ruminococcaceae	Ruminiclostridium_9	NA	2.67925	1.41692e-07	***	DK	26.2	0.3
u__297045	Firmicutes	Ruminococcaceae	Ruminiclostridium_9	NA	2.71927	6.04876e-38	***	DK	76	38.8
u__196553	Firmicutes	Ruminococcaceae	Ruminiclostridium_9	NA	2.90313	4.5581e-08	***	DK	25.4	2.4
u__207252	Firmicutes	Ruminococcaceae	Ruminiclostridium_9	NA	3.01167	3.72353e-22	***	DK	44.8	0.7
u__422283	Firmicutes	Ruminococcaceae	Ruminiclostridium_9	NA	4.39048	4.13147e-78	***	DK	71.3	6.1
u__324244	Firmicutes	Ruminococcaceae	Ruminococcaceae_NK4A214_group	NA	1.20255	1.67911e-05	***	DK	61.3	47.3
u__580121	Firmicutes	Ruminococcaceae	Ruminococcaceae_NK4A214_group	NA	1.25589	7.73003e-05	***	DK	53.8	41.5
u__579278	Firmicutes	Ruminococcaceae	Ruminococcaceae_NK4A214_group	NA	1.46406	1.05161e-05	***	DK	34.8	15.6
u__334839	Firmicutes	Ruminococcaceae	Ruminococcaceae_NK4A214_group	NA	1.59896	4.92635e-13	***	DK	68.1	50.7
u__4078476	Firmicutes	Ruminococcaceae	Ruminococcaceae_NK4A214_group	NA	1.93863	0.0117824	*	DK	15.1	0
u__558599	Firmicutes	Ruminococcaceae	Ruminococcaceae_NK4A214_group	NA	2.00998	8.84091e-10	***	DK	36.9	18.4
u__denovo85547	Firmicutes	Ruminococcaceae	Ruminococcaceae_NK4A214_group	NA	3.06329	1.00863e-35	***	DK	71.7	55.8
u__denovo239393	Firmicutes	Ruminococcaceae	Ruminococcaceae_NK4A214_group	NA	3.49384	5.48061e-24	***	DK	41.6	22.4
u__denovo60085	Firmicutes	Ruminococcaceae	Ruminococcaceae_NK4A214_group	NA	3.57345	4.50903e-19	***	DK	38	19
u__301325	Firmicutes	Ruminococcaceae	Ruminococcaceae_NK4A214_group	NA	4.34715	9.50053e-38	***	DK	65.2	21.8
u__348617	Firmicutes	Ruminococcaceae	Ruminococcaceae_UCG-002	NA	-1.94118	1.29935e-07	***	IN	32.6	37.8
u__363017	Firmicutes	Ruminococcaceae	Ruminococcaceae_UCG-002	NA	0.562771	0.00132744	**	DK	84.2	69
u__1062061	Firmicutes	Ruminococcaceae	Ruminococcaceae_UCG-002	NA	0.739226	3.96836e-05	***	DK	96.1	83
u__denovo265953	Firmicutes	Ruminococcaceae	Ruminococcaceae_UCG-002	NA	0.939492	0.000249669	***	DK	46.2	26.9
u__denovo2607	Firmicutes	Ruminococcaceae	Ruminococcaceae_UCG-002	NA	0.948354	0.046896	*	DK	17.2	10.2
u__denovo174505	Firmicutes	Ruminococcaceae	Ruminococcaceae_UCG-002	NA	1.24856	1.37606e-08	***	DK	63.4	47.6
u__327818	Firmicutes	Ruminococcaceae	Ruminococcaceae_UCG-002	NA	1.25611	8.75737e-08	***	DK	83.9	60.9
u__325437	Firmicutes	Ruminococcaceae	Ruminococcaceae_UCG-002	bacterium	1.47792	5.4782e-18	***	DK	94.6	83
u__353155	Firmicutes	Ruminococcaceae	Ruminococcaceae_UCG-002	NA	1.52752	5.65654e-14	***	DK	95.7	82.7
u__denovo96908	Firmicutes	Ruminococcaceae	Ruminococcaceae_UCG-002	NA	1.58819	2.27665e-15	***	DK	67.7	37.1
u__360808	Firmicutes	Ruminococcaceae	Ruminococcaceae_UCG-002	NA	1.62279	2.80126e-12	***	DK	58.8	29.9
u__denovo178471	Firmicutes	Ruminococcaceae	Ruminococcaceae_UCG-002	NA	1.89699	3.20922e-11	***	DK	40.1	7.1
u__denovo2112	Firmicutes	Ruminococcaceae	Ruminococcaceae_UCG-002	NA	1.93064	0.000135831	***	DK	22.6	2.7
u__302160	Firmicutes	Ruminococcaceae	Ruminococcaceae_UCG-002	NA	1.93553	1.84025e-09	***	DK	34.8	10.5
u__denovo239717	Firmicutes	Ruminococcaceae	Ruminococcaceae_UCG-002	NA	1.9384	1.04413e-06	***	DK	29	4.4
u__193780	Firmicutes	Ruminococcaceae	Ruminococcaceae_UCG-002	NA	2.03521	2.0592e-17	***	DK	52.7	20.4
u__819181	Firmicutes	Ruminococcaceae	Ruminococcaceae_UCG-002	NA	2.09488	9.64851e-11	***	DK	35.8	12.9
u__190220	Firmicutes	Ruminococcaceae	Ruminococcaceae_UCG-002	NA	2.14632	2.6249e-06	***	DK	26.9	3.4
u__4484075	Firmicutes	Ruminococcaceae	Ruminococcaceae_UCG-002	NA	2.18952	2.81609e-10	***	DK	34.8	4.8
u__denovo75653	Firmicutes	Ruminococcaceae	Ruminococcaceae_UCG-002	NA	2.23603	6.74497e-11	***	DK	34.8	10.2
u__denovo49179	Firmicutes	Ruminococcaceae	Ruminococcaceae_UCG-002	NA	3.51711	2.03339e-29	***	DK	50.5	9.2
u__denovo192400	Firmicutes	Ruminococcaceae	Ruminococcaceae_UCG-002	NA	3.77939	6.14336e-69	***	DK	77.4	20.1
u__348009	Firmicutes	Ruminococcaceae	Ruminococcaceae_UCG-003	NA	1.11655	1.10052e-07	***	DK	64.2	55.4
u__335097	Firmicutes	Ruminococcaceae	Ruminococcaceae_UCG-003	NA	1.16301	1.06744e-10	***	DK	85.7	75.2
u__denovo152481	Firmicutes	Ruminococcaceae	Ruminococcaceae_UCG-003	NA	2.18232	3.7142e-22	***	DK	65.9	31.3
u__364341	Firmicutes	Ruminococcaceae	Ruminococcaceae_UCG-004	NA	1.66355	0.00296156	**	DK	21.9	1.7
u__583134	Firmicutes	Ruminococcaceae	Ruminococcaceae_UCG-005	NA	0.454347	0.0376702	*	DK	58.8	52.7
u__427159	Firmicutes	Ruminococcaceae	Ruminococcaceae_UCG-005	NA	0.698017	0.0206159	*	DK	27.6	15.3
u__720093	Firmicutes	Ruminococcaceae	Ruminococcaceae_UCG-005	NA	0.739165	0.00266928	**	DK	68.1	54.4
u__592139	Firmicutes	Ruminococcaceae	Ruminococcaceae_UCG-005	NA	0.80328	0.00228692	**	DK	66.7	52
u__327209	Firmicutes	Ruminococcaceae	Ruminococcaceae_UCG-005	NA	0.849028	0.00217404	**	DK	34.4	22.4
u__324214	Firmicutes	Ruminococcaceae	Ruminococcaceae_UCG-005	NA	0.871988	0.000945395	***	DK	46.2	25.9
u__292816	Firmicutes	Ruminococcaceae	Ruminococcaceae_UCG-005	NA	0.979707	6.03567e-05	***	DK	47.7	25.2
u__369843	Firmicutes	Ruminococcaceae	Ruminococcaceae_UCG-005	NA	1.26458	0.000451483	***	DK	26.9	8.8
u__870421	Firmicutes	Ruminococcaceae	Ruminococcaceae_UCG-005	NA	1.33136	0.000996034	***	DK	31.5	14.3
u__366633	Firmicutes	Ruminococcaceae	Ruminococcaceae_UCG-005	NA	1.53893	4.53893e-16	***	DK	91.8	74.8
u__359563	Firmicutes	Ruminococcaceae	Ruminococcaceae_UCG-005	NA	1.8167	3.67399e-20	***	DK	84.9	55.4
u__denovo77795	Firmicutes	Ruminococcaceae	Ruminococcaceae_UCG-005	NA	1.90889	9.70623e-07	***	DK	31.2	2.7
u__denovo154693	Firmicutes	Ruminococcaceae	Ruminococcaceae_UCG-005	NA	1.9938	7.12362e-07	***	DK	28	6.8
u__215231	Firmicutes	Ruminococcaceae	Ruminococcaceae_UCG-005	NA	2.32964	1.24799e-15	***	DK	45.2	16.7
u__558420	Firmicutes	Ruminococcaceae	Ruminococcaceae_UCG-005	NA	2.89166	7.66846e-21	***	DK	45.9	22.4
u__766113	Firmicutes	Ruminococcaceae	Ruminococcaceae_UCG-005	NA	2.96899	1.93369e-49	***	DK	86.4	52
u__4299543	Firmicutes	Ruminococcaceae	Ruminococcaceae_UCG-005	NA	2.9699	6.49265e-14	***	DK	39.1	16.7
u__denovo169342	Firmicutes	Ruminococcaceae	Ruminococcaceae_UCG-007	NA	1.7486	0.00459792	**	DK	19	0.3
u__336890	Firmicutes	Ruminococcaceae	Ruminococcaceae_UCG-008	NA	-5.28272	3.15954e-45	***	IN	11.5	55.4
u__363997	Firmicutes	Ruminococcaceae	Ruminococcaceae_UCG-008	NA	-1.94922	1.40393e-09	***	IN	4.7	36.1
u__190490	Firmicutes	Ruminococcaceae	Ruminococcaceae_UCG-009	NA	0.956474	0.0231042	*	DK	23.7	12.9
u__688800	Firmicutes	Ruminococcaceae	Ruminococcaceae_UCG-009	NA	2.26703	4.59752e-09	***	DK	35.5	3.7
u__19611	Firmicutes	Ruminococcaceae	Ruminococcaceae_UCG-010	NA	0.656607	0.0252601	*	DK	36.9	28.9
u__183827	Firmicutes	Ruminococcaceae	Ruminococcaceae_UCG-010	NA	1.30796	0.0330314	*	DK	15.8	7.8
u__299441	Firmicutes	Ruminococcaceae	Ruminococcaceae_UCG-010	NA	2.0189	1.76365e-07	***	DK	36.9	31.3
u__4439489	Firmicutes	Ruminococcaceae	Ruminococcaceae_UCG-010	NA	2.52215	7.44349e-14	***	DK	41.9	9.5
u__367946	Firmicutes	Ruminococcaceae	Ruminococcaceae_UCG-010	NA	2.60131	1.12376e-11	***	DK	42.3	23.5
u__182044	Firmicutes	Ruminococcaceae	Ruminococcaceae_UCG-010	NA	3.953	3.00345e-15	***	DK	30.5	0
u__586517	Firmicutes	Ruminococcaceae	Ruminococcaceae_UCG-010	NA	4.12219	9.65184e-14	***	DK	27.2	0
u__564320	Firmicutes	Ruminococcaceae	Ruminococcaceae_UCG-011	NA	2.43352	7.75528e-06	***	DK	25.4	2
u__1105343	Firmicutes	Ruminococcaceae	Ruminococcaceae_UCG-013	NA	-0.642907	0.00486916	**	IN	90.3	63.9
u__997267	Firmicutes	Ruminococcaceae	Ruminococcaceae_UCG-013	NA	2.44126	0.000495956	***	DK	16.8	2.4
u__526490	Firmicutes	Ruminococcaceae	Ruminococcaceae_UCG-014	NA	1.31126	0.000378511	***	DK	35.1	25.2
u__210262	Firmicutes	Ruminococcaceae	Ruminococcaceae_UCG-014	NA	1.39312	0.0296227	*	DK	14	8.2
u__173245	Firmicutes	Ruminococcaceae	Ruminococcaceae_UCG-014	NA	1.44085	0.0120477	*	DK	18.3	4.8
u__308386	Firmicutes	Ruminococcaceae	Ruminococcaceae_UCG-014	NA	1.4637	0.00181597	**	DK	21.1	8.2
u__523099	Firmicutes	Ruminococcaceae	Ruminococcaceae_UCG-014	NA	1.49592	9.01332e-05	***	DK	26.9	9.5
u__109787	Firmicutes	Ruminococcaceae	Ruminococcaceae_UCG-014	NA	1.63657	1.78004e-05	***	DK	47	25.5
u__313037	Firmicutes	Ruminococcaceae	Ruminococcaceae_UCG-014	NA	1.86412	1.27718e-05	***	DK	27.2	4.8
u__620319	Firmicutes	Ruminococcaceae	Ruminococcaceae_UCG-014	NA	1.99084	2.22006e-05	***	DK	41.6	18.7
u__509838	Firmicutes	Ruminococcaceae	Ruminococcaceae_UCG-014	NA	2.21815	0.000748704	***	DK	17.9	1
u__denovo22961	Firmicutes	Ruminococcaceae	Ruminococcaceae_UCG-014	NA	2.27073	6.49548e-05	***	DK	20.8	3.7
u__323818	Firmicutes	Ruminococcaceae	Ruminococcaceae_UCG-014	NA	2.408	7.11925e-11	***	DK	38.7	15.6
u__4306036	Firmicutes	Ruminococcaceae	Ruminococcaceae_UCG-014	NA	2.59477	3.92093e-09	***	DK	36.2	10.5
u__577512	Firmicutes	Ruminococcaceae	Ruminococcaceae_UCG-014	NA	2.61061	1.85228e-09	***	DK	29	4.8
u__295296	Firmicutes	Ruminococcaceae	Ruminococcaceae_UCG-014	NA	2.84259	0.000118298	***	DK	16.5	1.4
u__191502	Firmicutes	Ruminococcaceae	Ruminococcaceae_UCG-014	NA	6.44145	4.53144e-60	***	DK	48.7	0.3
u__988932	Firmicutes	Ruminococcaceae	Ruminococcaceae_UCG-014	NA	12.2097	5.93672e-134	***	DK	40.5	0.7
u__323135	Firmicutes	Ruminococcaceae	Ruminococcus_1	NA	-1.52797	2.60117e-05	***	IN	28	48.3
u__182668	Firmicutes	Ruminococcaceae	Ruminococcus_1	NA	-0.766327	0.00764156	**	IN	25.4	40.5
u__denovo197931	Firmicutes	Ruminococcaceae	Ruminococcus_1	NA	-0.73664	0.0241398	*	IN	21.9	35
u__193336	Firmicutes	Ruminococcaceae	Ruminococcus_1	NA	-0.592529	0.0252601	*	IN	39.4	53.1
u__174614	Firmicutes	Ruminococcaceae	Ruminococcus_1	NA	1.04674	0.0262433	*	DK	18.3	8.8
u__357261	Firmicutes	Ruminococcaceae	Ruminococcus_1	bicirculans	1.48992	1.30522e-07	***	DK	74.9	52
u__210647	Firmicutes	Ruminococcaceae	Ruminococcus_1	NA	2.40057	1.73362e-18	***	DK	71.3	34.7
u__366352	Firmicutes	Ruminococcaceae	Ruminococcus_1	NA	2.75469	4.84431e-18	***	DK	60.6	24.5
u__188079	Firmicutes	Ruminococcaceae	Ruminococcus_2	NA	-0.803604	0.0213541	*	IN	19.7	22.4
u__112842	Bacteroidetes	Marinifilaceae	Sanguibacteroides	justesenii	2.34444	0.00901377	**	DK	12.5	0.3
u__4308811	Actinobacteria	Eggerthellaceae	Senegalimassilia	NA	-4.21606	1.46691e-53	***	IN	6.8	58.2
u__183104	Actinobacteria	Eggerthellaceae	Senegalimassilia	NA	-1.86864	1.06639e-20	***	IN	59.1	86.1
u__4397092	Actinobacteria	Eggerthellaceae	Senegalimassilia	NA	-0.906914	0.0118197	*	IN	11.8	22.8
u__1108706	Proteobacteria	Enterobacteriaceae	Serratia	entomophila/marcescens/nematodiphila	-2.07865	0.0413115	*	IN	1.4	8.8
u__287508	Actinobacteria	Eggerthellaceae	Slackia	isoflavoniconvertens	-0.642287	0.0100794	*	IN	47.7	75.2
u__195871	Firmicutes	Erysipelotrichaceae	Solobacterium	NA	-3.2416	7.38255e-10	***	IN	7.2	35
u__1082539	Firmicutes	Streptococcaceae	Streptococcus	cristatus/sanguinis	-2.6243	6.96111e-11	***	IN	8.2	29.6
u__579608	Firmicutes	Streptococcaceae	Streptococcus	NA	-2.6179	1.03101e-23	***	IN	43.4	68
u__941096	Firmicutes	Streptococcaceae	Streptococcus	NA	-2.24206	4.97581e-26	***	IN	80.6	89.8
u__303161	Firmicutes	Streptococcaceae	Streptococcus	NA	-2.02851	0.00222158	**	IN	0.4	17
u__888300	Firmicutes	Streptococcaceae	Streptococcus	NA	-0.999352	0.0033312	**	IN	24.7	31.6
u__197204	Firmicutes	Ruminococcaceae	Subdoligranulum	NA	-1.13279	2.10948e-05	***	IN	20.8	36.7
u__341024	Firmicutes	Ruminococcaceae	Subdoligranulum	NA	-0.933136	0.000846149	***	IN	22.2	36.4
u__358639	Firmicutes	Ruminococcaceae	Subdoligranulum	NA	-0.771906	0.00806073	**	IN	22.2	31
u__350681	Firmicutes	Ruminococcaceae	Subdoligranulum	NA	-0.763546	0.00509159	**	IN	28.7	37.4
u__198587	Firmicutes	Ruminococcaceae	Subdoligranulum	NA	-0.454746	0.0448303	*	IN	48	55.1
u__367213	Firmicutes	Ruminococcaceae	Subdoligranulum	NA	0.279405	0.0421994	*	DK	97.1	96.6
u__denovo55235	Firmicutes	Ruminococcaceae	Subdoligranulum	NA	0.462487	0.0239999	*	DK	70.6	68.4
u__199283	Firmicutes	Ruminococcaceae	Subdoligranulum	NA	0.57933	0.00575911	**	DK	64.2	64.3
u__184114	Firmicutes	Ruminococcaceae	Subdoligranulum	NA	0.655977	0.0442221	*	DK	25.8	19.4
u__560535	Firmicutes	Ruminococcaceae	Subdoligranulum	NA	0.703628	0.00072529	***	DK	56.3	55.8
u__189250	Firmicutes	Ruminococcaceae	Subdoligranulum	NA	0.85726	0.0134263	*	DK	29.4	10.5
u__359175	Firmicutes	Ruminococcaceae	Subdoligranulum	NA	0.96652	3.1981e-05	***	DK	45.2	32.7
u__denovo102159	Firmicutes	Ruminococcaceae	Subdoligranulum	NA	1.15129	1.04226e-08	***	DK	63.1	53.7
u__355307	Firmicutes	Ruminococcaceae	Subdoligranulum	NA	1.48326	1.1144e-18	***	DK	95.3	84.4
u__denovo92117	Firmicutes	Ruminococcaceae	Subdoligranulum	NA	1.51011	5.10604e-06	***	DK	33	5.8
u__361811	Firmicutes	Ruminococcaceae	Subdoligranulum	NA	1.8437	4.0769e-30	***	DK	99.3	91.2
u__denovo167553	Firmicutes	Ruminococcaceae	Subdoligranulum	NA	2.21741	2.20597e-28	***	DK	83.2	49
u__denovo263511	Firmicutes	Ruminococcaceae	Subdoligranulum	NA	2.33952	7.64171e-12	***	DK	35.5	12.9
u__denovo235834	Firmicutes	Ruminococcaceae	Subdoligranulum	NA	2.96456	6.79225e-18	***	DK	39.8	11.6
u__173726	Proteobacteria	Burkholderiaceae	Sutterella	NA	-1.65831	0.000573329	***	IN	11.8	39.8
u__1820513	Proteobacteria	Burkholderiaceae	Sutterella	wadsworthensis	1.57002	2.26297e-07	***	DK	53.8	55.1
u__529652	Proteobacteria	Burkholderiaceae	Sutterella	NA	2.7926	7.36413e-09	***	DK	26.2	3.7
u__194360	Proteobacteria	Burkholderiaceae	Sutterella	NA	3.42074	6.4775e-13	***	DK	44.1	9.5
u__848669	Proteobacteria	Burkholderiaceae	Sutterella	wadsworthensis	4.21582	1.31068e-18	***	DK	41.2	7.1
u__712677	Firmicutes	Peptostreptococcaceae	Terrisporobacter	NA	-0.685994	0.0313066	*	IN	35.8	45.9
u__309720	Firmicutes	Ruminococcaceae	UBA1819	NA	2.4445	1.12587e-32	***	DK	84.9	33
u__4438999	Firmicutes	Ruminococcaceae	UBA1819	NA	2.72164	8.58262e-07	***	DK	24	0.3
u__299879	Firmicutes	Leuconostocaceae	Weissella	cibaria/confusa/koreensis	-6.28825	5.23691e-72	***	IN	0.7	56.5

## Sheet: 3. Taxa- T2D | Country
Table S3a. OTUs that are differentially abundant between T2D and NG. Global analysis correcting for Country. padj - FDR-adjusted P-value; sig. - significance level, *** - P < 0.001, ** - P < 0.01, * - P < 0.05; dir - direction of enrichment; log2FC - log2 of fold change. OTUs ambiguously mapped to multiple species within the same genus are marked with all affiliations at the Species column.
Taxon	Phylum	Family	Genus	Species	log2FC	padj	sig	dir
u__1076587	Firmicutes	Lachnospiraceae	Dorea	formicigenerans	-0.383381	0.0471912	*	T2D
u__177670	Firmicutes	Lachnospiraceae	Lachnoclostridium	NA	-0.977437	0.00443201	**	T2D
u__181834	Firmicutes	Lachnospiraceae	Lachnoclostridium	NA	-0.869289	0.0216916	*	T2D
u__187404	Firmicutes	Ruminococcaceae	NA	NA	1.09253	0.0317216	*	NG
u__188317	Firmicutes	Ruminococcaceae	Subdoligranulum	NA	1.03538	0.00541193	**	NG
u__19611	Firmicutes	Ruminococcaceae	Ruminococcaceae_UCG-010	NA	0.963183	0.0233195	*	NG
u__197537	Bacteroidetes	Bacteroidaceae	Bacteroides	NA	-0.988805	0.00774071	**	T2D
u__208927	Firmicutes	Ruminococcaceae	Butyricicoccus	NA	1.1002	0.00685929	**	NG
u__212481	Firmicutes	Lachnospiraceae	Lachnoclostridium	NA	-1.15093	1.06979e-05	***	T2D
u__264967	Firmicutes	Veillonellaceae	Megasphaera	NA	-1.16457	0.0406463	*	T2D
u__319097	Firmicutes	Lachnospiraceae	Roseburia	NA	0.801385	0.0194782	*	NG
u__333178	Firmicutes	Lactobacillaceae	Lactobacillus	ruminis	1.01879	0.0446545	*	T2D
u__336710	Bacteroidetes	Bacteroidaceae	Bacteroides	NA	-1.01173	0.0224766	*	T2D
u__337403	Firmicutes	Christensenellaceae	Christensenellaceae_R-7_group	NA	0.894357	0.0266063	*	NG
u__339494	Firmicutes	Ruminococcaceae	Faecalibacterium	NA	1.00979	0.00774071	**	NG
u__350091	Firmicutes	Lachnospiraceae	NA	NA	-0.761246	0.00774071	**	T2D
u__357312	Firmicutes	Lachnospiraceae	Lachnoclostridium	NA	-1.15633	0.000422429	***	T2D
u__366352	Firmicutes	Ruminococcaceae	Ruminococcus_1	NA	0.978154	0.0475676	*	NG
u__366771	Firmicutes	Lachnospiraceae	Blautia	NA	-0.721523	0.0017734	**	T2D
u__368698	Firmicutes	Lachnospiraceae	Lachnoclostridium	NA	-0.920559	0.00982573	**	T2D
u__370287	Firmicutes	Ruminococcaceae	Faecalibacterium	NA	0.473867	0.0406463	*	NG
u__516792	Firmicutes	Lachnospiraceae	Blautia	faecis	-0.473426	0.0372156	*	T2D
u__518389	Firmicutes	Lachnospiraceae	Blautia	obeum	-0.583478	0.00402574	**	T2D
u__531675	Firmicutes	Lachnospiraceae	Blautia	NA	-0.552913	0.0475676	*	T2D
u__554303	Firmicutes	Lachnospiraceae	Lachnoclostridium	NA	-1.68453	0.00062422	***	T2D
u__555945	Firmicutes	Peptostreptococcaceae	Romboutsia	ilealis/timonensis	0.859169	0.00982573	**	NG
u__563572	Firmicutes	Lachnospiraceae	NA	NA	0.622662	0.0276113	*	NG
u__583746	Firmicutes	Veillonellaceae	Dialister	succinatiphilus	1.65042	0.0179008	*	NG
u__585227	Firmicutes	Ruminococcaceae	Oscillibacter	NA	-0.737375	0.0313875	*	T2D
u__759751	Firmicutes	Lachnospiraceae	Lachnoclostridium	NA	-0.436755	0.000359333	***	T2D
u__976470	Firmicutes	Lachnospiraceae	Anaerosporobacter	NA	1.60449	0.000359333	***	NG
u__denovo148646	Firmicutes	Lachnospiraceae	CAG-56	NA	-1.17114	0.00774071	**	T2D
u__denovo64094	Firmicutes	Lachnospiraceae	Roseburia	NA	0.800638	0.0216916	*	NG
Table 3b. Genera that are differentially abundant between T2D and NG. Global analysis correcting for Country. padj - FDR-adjusted P-value; sig. - significance level, *** - P < 0.001, ** - P < 0.01, * - P < 0.05; dir - direction of enrichment; log2FC - log2 of fold change.
	Phylum	Family	Genus		log2FC	padj	sig	dir
	Firmicutes	Lachnospiraceae	Lachnoclostridium		-0.8983	2.15291e-12	***	T2D
	Firmicutes	Lachnospiraceae	Anaerosporobacter		1.55578	1.8154e-05	***	NG
	Firmicutes	Lachnospiraceae	Dorea		-0.345954	0.0247748	*	T2D
	Firmicutes	Lachnospiraceae	Blautia		-0.586941	1.54439e-06	***	T2D
	Firmicutes	Lachnospiraceae	Coprococcus_1		-0.431082	0.0344192	*	T2D

## Sheet: 4. Taxa- T2D|Country+Metformin+
Table S4a. OTUs that are differentially abundant between T2D and NG. Global analysis correcting for Country, Meformin, SU, PPI, Statin, BMI, age and gender. padj - FDR-adjusted P-value; sig. - significance level, *** - P < 0.001, ** - P < 0.01, * - P < 0.05; dir - direction of enrichment; log2FC - log2 of fold change. OTUs ambiguously mapped to multiple species within the same genus are marked wi…
Taxon	Phylum	Family	Genus	Species	log2FC	padj	sig	dir
u__759751	Firmicutes	Lachnospiraceae	Lachnoclostridium	NA	-0.664183	6.1067e-06	***	T2D
u__188317	Firmicutes	Ruminococcaceae	Subdoligranulum	NA	1.39146	0.0136154	**	NGT
u__208927	Firmicutes	Ruminococcaceae	Butyricicoccus	NA	1.41473	0.0282454	*	NGT
u__denovo148646	Firmicutes	Lachnospiraceae	CAG-56	NA	-1.39093	0.0429741	*	T2D
Table S4b. Genera that are differentially abundant between T2D and NG. Global analysis correcting for Country, BMI, age, gender, SSU, PPI and Metformin. padj - FDR-adjusted P-value; sig. - significance level, *** - P < 0.001, ** - P < 0.01, * - P < 0.05; dir - direction of enrichment; log2FC - log2 of fold change.
Taxon	Phylum	Family	Genus		log2FC	padj	sig	dir
u__352933	Firmicutes	Lachnospiraceae	Anaerosporobacter		1.83212	0.000434933	***	NG
u__212481	Firmicutes	Lachnospiraceae	Lachnoclostridium		-0.632714	0.00118402	**	T2D

## Sheet: 5.Meta-An-T2D|Country+Metformin
Table S5a. OTUs that are differentially abundant between T2D and NG (p_fdr <0.01) . Meta-analysis correcting for Country and Metformin. padj - FDR-adjusted P-value;
Taxon	Phylum	Family	Genus	Species	SMD	Lower	Upper	p	tau.2	I.2	Q	p_hetero	k	p_fdr
u__208927	Firmicutes	Ruminococcaceae	Butyricicoccus	NA	1.45169	0.756337	2.14705	4.28005e-05	0	0	0.474244	0.491041	2	0.0726324
u__338757	Firmicutes	Lactobacillaceae	Lactobacillus	mucosae	-2.66426	-4.05102	-1.27749	0.000166232	0	0	0.0198758	0.887885	2	0.0940318
u__denovo148646	Firmicutes	Lachnospiraceae	CAG-56	NA	-1.42891	-2.15403	-0.703785	0.000112344	0	0	0.139427	0.708851	2	0.0940318
Table S5b. KEGG metabolic modules that are differentially abundant between T2D and NG. Meta-analysis correcting for Country and Metformin . padj - adjusted P-value;
Function	Level_1	Level_2	Module	SMD	Lower	Upper	p	tau.2	I.2	Q	p_hetero	k	p_fdr
M00037	Nucleotide and amino acid metabolism	Cysteine and methionine metabolism	Methionine salvage pathway [PATH:map00270]	-3.65476	-5.72127	-1.58825	0.000527626	0.569772	0.0730494	1.07881	0.298965	2	0.019441
M00091	Carbohydrate and lipid metabolism	Fatty acid metabolism	beta-Oxidation [PATH:map01212 map00071]	-2.50241	-3.54506	-1.45977	2.55071e-06	0.265198	0.372439	1.59347	0.206831	2	0.000407263
M00133	Nucleotide and amino acid metabolism	Polyamine biosynthesis	Polyamine biosynthesis, arginine => agmatine => putrescine => spermidine [PATH:map00330]	0.0823404	0.0325126	0.132168	0.00120017	0	0	0.0128406	0.90978	2	0.03593
M00193	Environmental information processing	Mineral and organic ion transport system	Putative spermidine/putrescine transport system [BR:ko02000]	-0.73417	-1.01028	-0.458062	1.87291e-07	0	0	0.676314	0.410859	2	4.48562e-05
M00208	Environmental information processing	Mineral and organic ion transport system	Glycine betaine/proline transport system [PATH:map02010] [BR:ko02000]	-0.60597	-0.912663	-0.299277	0.000107711	0	0	0.0260935	0.871672	2	0.00429945
M00223	Environmental information processing	Phosphate and amino acid transport system	Phosphonate transport system [PATH:map02010] [BR:ko02000]	-0.302567	-0.451939	-0.153195	7.18481e-05	0	0	0.285022	0.593428	2	0.00357012
M00232	Environmental information processing	Phosphate and amino acid transport system	General L-amino acid transport system [PATH:map02010] [BR:ko02000]	-0.589451	-0.855155	-0.323746	1.3734e-05	0	0	0.14878	0.699704	2	0.00109643
M00417	Energy metabolism	ATP synthesis	Cytochrome o ubiquinol oxidase [PATH:map00190]	-0.746166	-1.20931	-0.283021	0.00159036	0	0	0.495739	0.481378	2	0.0448109
M00457	Environmental information processing	Two-component regulatory system	TctE-TctD (tricarboxylic acid transport) two-component regulatory system [PATH:map02020] [BR:ko02022]	-0.966351	-1.44431	-0.488388	7.41138e-05	0	0	0.16665	0.683107	2	0.00357012
M00497	Environmental information processing	Two-component regulatory system	GlnL-GlnG (nitrogen regulation) two-component regulatory system [PATH:map02020] [BR:ko02022]	-0.624217	-0.933644	-0.31479	7.68871e-05	0	0	0.0230553	0.879313	2	0.00357012
M00546	Nucleotide and amino acid metabolism	Purine metabolism	Purine degradation, xanthine => urea [PATH:map00230]	-0.214884	-0.344551	-0.085217	0.00116198	0	0	0.866135	0.352028	2	0.03593
M00555	Nucleotide and amino acid metabolism	Serine and threonine metabolism	Betaine biosynthesis, choline => betaine [PATH:map00260]	-0.615504	-0.921804	-0.309205	8.19861e-05	0	0	0.273326	0.601109	2	0.00357012
M00568	Secondary metabolism	Aromatics degradation	Catechol ortho-cleavage, catechol => 3-oxoadipate [PATH:map01220 map00362]	-0.909967	-1.36143	-0.458505	7.79872e-05	0	0	0.873476	0.349995	2	0.00357012
M00622	Nucleotide and amino acid metabolism	Cofactor and vitamin biosynthesis	Nicotinate degradation, nicotinate => fumarate [PATH:map00760]	-1.12582	-1.45608	-0.795567	2.36667e-11	0	0	0.0136129	0.907118	2	1.13364e-08
M00713	Environmental information processing	Drug efflux transporter/pump	Fluoroquinolone resistance, efflux pump LfrA	-1.10123	-1.59444	-0.608013	1.20809e-05	0.0312344	0.246588	1.3273	0.249287	2	0.00109643
M00714	Gene set	Drug resistance	Multidrug resistance, efflux pump QacA	-1.10123	-1.59444	-0.608013	1.20809e-05	0.0312344	0.246588	1.3273	0.249287	2	0.00109643
M00717	Gene set	Drug resistance	Multidrug resistance, efflux pump QacA	-0.98897	-1.56071	-0.417235	0.000698194	0	0	0.390756	0.531902	2	0.0238882

## Sheet: 6.Taxa- T2D|Metformin (DK only)
Table S6. Genera that are differentially abundant between T2D and NG in the Danish substudy, after correcting for Meformin, SU, PPI, Statin, BMI, age and gender . padj - FDR-adjusted P-value; sig. - significance level, *** - P < 0.001, ** - P < 0.01, * - P < 0.05; dir - direction of enrichment; log2FC - log2 of fold change.
Taxon	Phylum	Family	Genus		log2FC	padj	sig	dir
u__212481	Firmicutes	Lachnospiraceae	Lachnoclostridium		-1.29798	1.41e-06	***	T2D

## Sheet: 7. Fun- T2D | Country+Metformin
Table S7. KEGG metabolic modules that are differentially abundant between T2D and NG. Global analysis correcting for Country, Meformin, SU, PPI, Statin, BMI, age and gender. padj - adjusted P-value; sig. - significance level, *** - P < 0.001, ** - P < 0.01, * - P < 0.05; dir - direction of enrichment; log2FC - log2 of fold change. OTUs ambiguously mapped to multiple species within the same genus …
Module ID	Level_1	Level_2	Module	padj	sig	dir	log2FC
M00500	Environmental information processing	Two-component regulatory system	AtoS-AtoC (cPHB biosynthesis) two-component regulatory system [PATH:map02020] [BR:ko02022]	0.0127647	*	NG	0.833871
M00013	Carbohydrate and lipid metabolism	Other carbohydrate metabolism	Malonate semialdehyde pathway, propanoyl-CoA => acetyl-CoA [PATH:map01200 map00640]	0.00358864	**	T2D	-0.692898
M00087	Carbohydrate and lipid metabolism	Fatty acid metabolism	beta-Oxidation [PATH:map01212 map00071]	0.000894443	***	T2D	-0.563741
M00104	Carbohydrate and lipid metabolism	Sterol biosynthesis	Bile acid biosynthesis, cholesterol => cholate [PATH:map00120]	5.00102e-05	***	T2D	-1.06718
M00193	Environmental information processing	Mineral and organic ion transport system	Putative spermidine/putrescine transport system [BR:ko02000]	2.91514e-05	***	T2D	-0.737578
M00208	Environmental information processing	Mineral and organic ion transport system	Glycine betaine/proline transport system [PATH:map02010] [BR:ko02000]	0.00234687	**	T2D	-0.628674
M00215	Environmental information processing	Saccharide, polyol, and lipid transport system	D-Xylose transport system [PATH:map02010] [BR:ko02000]	0.000894443	***	T2D	-0.344707
M00220	Environmental information processing	Saccharide, polyol, and lipid transport system	Rhamnose transport system [PATH:map02010] [BR:ko02000]	0.000140033	***	T2D	-0.476514
M00223	Environmental information processing	Phosphate and amino acid transport system	Phosphonate transport system [PATH:map02010] [BR:ko02000]	0.00124848	**	T2D	-0.311183
M00230	Environmental information processing	Phosphate and amino acid transport system	Glutamate/aspartate transport system [PATH:map02010] [BR:ko02000]	0.00574825	**	T2D	-0.644585
M00232	Environmental information processing	Phosphate and amino acid transport system	General L-amino acid transport system [PATH:map02010] [BR:ko02000]	0.000614593	***	T2D	-0.588234
M00497	Environmental information processing	Two-component regulatory system	GlnL-GlnG (nitrogen regulation) two-component regulatory system [PATH:map02020] [BR:ko02022]	0.00124848	**	T2D	-0.647477
M00713	Environmental information processing	Drug efflux transporter/pump	Fluoroquinolone resistance, efflux pump LfrA	7.20804e-05	***	T2D	-1.08497
M00714	Gene set	Drug resistance	Multidrug resistance, efflux pump QacA	7.20804e-05	***	T2D	-1.08497
M00032	Nucleotide and amino acid metabolism	Lysine metabolism	Lysine degradation, lysine => saccharopine => acetoacetyl-CoA [PATH:map00310]	0.00433155	**	T2D	-0.208835
M00533	Nucleotide and amino acid metabolism	Aromatic amino acid metabolism	Homoprotocatechuate degradation, homoprotocatechuate => 2-oxohept-3-enedioate [PATH:map01220 map00350]	0.000139529	***	T2D	-0.993663
M00622	Nucleotide and amino acid metabolism	Cofactor and vitamin biosynthesis	Nicotinate degradation, nicotinate => fumarate [PATH:map00760]	8.61235e-06	***	T2D	-1.11935
M00568	Secondary metabolism	Aromatics degradation	Catechol ortho-cleavage, catechol => 3-oxoadipate [PATH:map01220 map00362]	0.000614593	***	T2D	-1.01346

## Sheet: 8. Fun- T2D|Metformin (DK only)
Table S8. Metabolic metabolic modules that are differentially abundant between T2D and NG in the Danish substudy. Analysis correcting for Meformin, SU, PPI, Statin, BMI, age and gender. padj - FDR-adjusted P-value; sig. - significance level, *** - P < 0.001, ** - P < 0.01, * - P < 0.05; dir - direction of enrichment; log2FC - log2 of fold change.
Module ID	Level_1	Level_2	Module	padj	sig	dir	log2FC
M00191	Environmental information processing	Mineral and organic ion transport system	Thiamine transport system [PATH:map02010] [BR:ko02000]	5.17549e-06	***	T2D	-2.507
M00215	Environmental information processing	Saccharide, polyol, and lipid transport system	D-Xylose transport system [PATH:map02010] [BR:ko02000]	0.00509231	**	T2D	-0.520785
M00217	Environmental information processing	Saccharide, polyol, and lipid transport system	D-Allose transport system [PATH:map02010] [BR:ko02000]	8.29566e-05	***	T2D	-1.0045
M00219	Environmental information processing	Saccharide, polyol, and lipid transport system	AI-2 transport system [PATH:map02010] [BR:ko02000]	0.000251394	***	T2D	-0.859252
M00220	Environmental information processing	Saccharide, polyol, and lipid transport system	Rhamnose transport system [PATH:map02010] [BR:ko02000]	0.000251394	***	T2D	-0.811581

[truncated: 4 more sheets: 9. Taxa- Metformin | Country, 10. Taxa- Metformin (DK only), 11. Taxa- Metformin (IN only), 12. Fun- Metformin (DK only)]
